# Supplementary material for: Neuronal Pentraxin 2 as a Potential Biomarker for Nusinersen Therapy Response in Adults with Spinal Muscular Atrophy: A Pilot Study
Source: Biomedicines. 2025 Jul 25;13(8):1821. doi: 10.3390/biomedicines13081821 (PMC12383730; doi:10.3390/biomedicines13081821)
Supplement: Supplementary file 1 [file biomedicines-13-01821-s001.zip]

Archive with 1 entries (1 files):
- biomedicines-3747272-supplementary.xlsx
