# Supplementary material for: Neuronal Pentraxin 2 as a Potential Biomarker for Nusinersen Therapy Response in Adults with Spinal Muscular Atrophy: A Pilot Study
Source: Biomedicines. 2025 Jul 25;13(8):1821. doi: 10.3390/biomedicines13081821 (PMC12383730; doi:10.3390/biomedicines13081821)
Supplement: Supplementary file 1 [file biomedicines-13-01821-s001.zip › biomedicines-3747272-supplementary.xlsx]

## Sheet: Tabelle1
Table S1. Protein ratios between groups
Accession ID	Gene ID	Protein Name	Protein Description	Comparison (group1/group2)	AVG Log Ratio	Absolute AVG Log Ratio	% Change	Ratio	Protein Pvalue	Protein Qvalue
Q969Z4	RELT	TR19L_HUMAN	Tumor necrosis factor receptor superfamily member 19L	SMA Baseline / non-SMA	-1.77441	1.77441	-70.7687	0.292313	8.54586e-07	0.00293294
O60613	SELENOF	SEP15_HUMAN	Selenoprotein F	SMA Baseline / non-SMA	1.97417	1.97417	292.903	3.92903	3.6989e-05	0.0211577
O94769	ECM2	ECM2_HUMAN	Extracellular matrix protein 2	SMA Baseline / non-SMA	1.22245	1.22245	133.342	2.33342	0.000118135	0.0268331
O95450	ADAMTS2	ATS2_HUMAN	A disintegrin and metalloproteinase with thrombospondin motifs 2	SMA Baseline / non-SMA	2.02587	2.02587	307.237	4.07237	0.000121218	0.0268331
Q05707	COL14A1	COEA1_HUMAN	Collagen alpha-1(XIV) chain	SMA Baseline / non-SMA	0.936884	0.936884	91.4388	1.91439	7.54595e-05	0.0268331
Q8TEP8	CEP192	CE192_HUMAN	Centrosomal protein of 192 kDa	SMA Baseline / non-SMA	1.70593	1.70593	226.239	3.26239	0.000105095	0.0268331
Q9NZC2	TREM2	TREM2_HUMAN	Triggering receptor expressed on myeloid cells 2	SMA Baseline / non-SMA	2.19905	2.19905	359.177	4.59177	0.000121412	0.0268331
Q9P2S2	NRXN2	NRX2A_HUMAN	Neurexin-2	SMA Baseline / non-SMA	0.850415	0.850415	80.302	1.80302	8.12276e-05	0.0268331
P36222	CHI3L1	CH3L1_HUMAN	Chitinase-3-like protein 1	SMA Baseline / non-SMA	-0.606346	0.606346	-34.3142	0.656858	0.000239188	0.035691
Q92765	FRZB	SFRP3_HUMAN	Secreted frizzled-related protein 3	SMA Baseline / non-SMA	2.20265	2.20265	360.323	4.60323	0.000220942	0.035691
Q9UJJ9	GNPTG	GNPTG_HUMAN	N-acetylglucosamine-1-phosphotransferase subunit gamma	SMA Baseline / non-SMA	1.04691	1.04691	106.609	2.06609	0.000211083	0.035691
Q6ZSJ9	SHISA6	SHSA6_HUMAN	Protein shisa-6	SMA Baseline / non-SMA	1.00807	1.00807	101.122	2.01122	0.000341991	0.0451429
Q9NR34	MAN1C1	MA1C1_HUMAN	Mannosyl-oligosaccharide 1,2-alpha-mannosidase IC	SMA Baseline / non-SMA	0.879349	0.879349	83.9545	1.83955	0.000338232	0.0451429
O75071	EFCAB14	EFC14_HUMAN	EF-hand calcium-binding domain-containing protein 14	SMA Baseline / non-SMA	1.37443	1.37443	159.265	2.59265	0.0004256	0.0507316
Q9HDB5	NRXN3	NRX3B_HUMAN	Neurexin-3-beta	SMA Baseline / non-SMA	1.20627	1.20627	130.741	2.30741	0.000428676	0.0507316
P10909	CLU	CLUS_HUMAN	Clusterin	SMA Baseline / non-SMA	0.960855	0.960855	94.6463	1.94646	0.000522445	0.0597678
Q9BXJ4	C1QTNF3	C1QT3_HUMAN	Complement C1q tumor necrosis factor-related protein 3	SMA Baseline / non-SMA	1.11432	1.11432	116.493	2.16493	0.000568546	0.061267
P14415	ATP1B2	AT1B2_HUMAN	Sodium/potassium-transporting ATPase subunit beta-2	SMA Baseline / non-SMA	0.721982	0.721982	64.9446	1.64945	0.00068293	0.0646101
P22004	BMP6	BMP6_HUMAN	Bone morphogenetic protein 6	SMA Baseline / non-SMA	1.88478	1.88478	269.297	3.69297	0.000823739	0.0646101
Q13444	ADAM15	ADA15_HUMAN	Disintegrin and metalloproteinase domain-containing protein 15	SMA Baseline / non-SMA	1.76321	1.76321	239.454	3.39454	0.000696572	0.0646101
Q15262	PTPRK	PTPRK_HUMAN	Receptor-type tyrosine-protein phosphatase kappa	SMA Baseline / non-SMA	0.672867	0.672867	59.4238	1.59424	0.000667433	0.0646101
Q9Y287	ITM2B	ITM2B_HUMAN	Integral membrane protein 2B	SMA Baseline / non-SMA	1.70353	1.70353	225.697	3.25697	0.000795912	0.0646101
Q9Y639	NPTN	NPTN_HUMAN	Neuroplastin	SMA Baseline / non-SMA	4.14695	4.14695	1671.56	17.7156	0.000696496	0.0646101
Q9Y6N6	LAMC3	LAMC3_HUMAN	Laminin subunit gamma-3	SMA Baseline / non-SMA	3.60876	3.60876	1119.95	12.1995	0.0007187	0.0646101
P53367	ARFIP1	ARFP1_HUMAN	Arfaptin-1	SMA Baseline / non-SMA	0.884133	0.884133	84.5655	1.84565	0.00091533	0.0682916
O60245	PCDH7	PCDH7_HUMAN	Protocadherin-7	SMA Baseline / non-SMA	-0.487943	0.487943	-28.6959	0.713041	0.00104835	0.0713412
P04180	LCAT	LCAT_HUMAN	Phosphatidylcholine-sterol acyltransferase	SMA Baseline / non-SMA	1.433	1.433	170.007	2.70007	0.0011009	0.0713412
P08493	MGP	MGP_HUMAN	Matrix Gla protein	SMA Baseline / non-SMA	2.45274	2.45274	447.454	5.47454	0.00110171	0.0713412
Q92673	SORL1	SORL_HUMAN	Sortilin-related receptor	SMA Baseline / non-SMA	0.690898	0.690898	61.4288	1.61429	0.0010596	0.0713412
P05019	IGF1	IGF1_HUMAN	Insulin-like growth factor I	SMA Baseline / non-SMA	0.634142	0.634142	55.2014	1.55201	0.00112379	0.0714233
P02649	APOE	APOE_HUMAN	Apolipoprotein E	SMA Baseline / non-SMA	0.781123	0.781123	71.8469	1.71847	0.00128283	0.0756071
Q8N475	FSTL5	FSTL5_HUMAN	Follistatin-related protein 5	SMA Baseline / non-SMA	1.76814	1.76814	240.615	3.40615	0.00127269	0.0756071
Q99727	TIMP4	TIMP4_HUMAN	Metalloproteinase inhibitor 4	SMA Baseline / non-SMA	1.21328	1.21328	131.863	2.31863	0.00131173	0.0756071
O00560	SDCBP	SDCB1_HUMAN	Syntenin-1	SMA Baseline / non-SMA	2.99691	2.99691	698.287	7.98287	0.00137486	0.0772589
P05155	SERPING1	IC1_HUMAN	Plasma protease C1 inhibitor	SMA Baseline / non-SMA	-0.235762	0.235762	-15.0764	0.849236	0.00141607	0.0772589
O60888	CUTA	CUTA_HUMAN	Protein CutA	SMA Baseline / non-SMA	0.760114	0.760114	69.3624	1.69362	0.00147841	0.0792798
P14151	SELL	LYAM1_HUMAN	L-selectin	SMA Baseline / non-SMA	0.535099	0.535099	44.9042	1.44904	0.00155588	0.0809058
Q8NFP4	MDGA1	MDGA1_HUMAN	MAM domain-containing glycosylphosphatidylinositol anchor protein 1	SMA Baseline / non-SMA	1.59779	1.59779	202.679	3.02679	0.00164864	0.0844497
Q5BIV9	SPRN	SPRN_HUMAN	Shadow of prion protein	SMA Baseline / non-SMA	2.27811	2.27811	385.041	4.85041	0.00187961	0.0905195
Q9NPR2	SEMA4B	SEM4B_HUMAN	Semaphorin-4B	SMA Baseline / non-SMA	0.691497	0.691497	61.4959	1.61496	0.00192539	0.0905195
P78509	RELN	RELN_HUMAN	Reelin	SMA Baseline / non-SMA	1.62837	1.62837	209.163	3.09163	0.0020006	0.0927848
Q9HC57	WFDC1	WFDC1_HUMAN	WAP four-disulfide core domain protein 1	SMA Baseline / non-SMA	1.80391	1.80391	249.166	3.49166	0.0021757	0.0995599
O15335	CHAD	CHAD_HUMAN	Chondroadherin	SMA Baseline / non-SMA	1.12285	1.12285	117.776	2.17776	0.00228056	0.101578
Q14DG7	TMEM132B	T132B_HUMAN	Transmembrane protein 132B	SMA Baseline / non-SMA	0.413978	0.413978	33.2354	1.33235	0.00256898	0.111604
P20774	OGN	MIME_HUMAN	Mimecan	SMA Baseline / non-SMA	0.82408	0.82408	77.0405	1.77041	0.00268015	0.114978
P55058	PLTP	PLTP_HUMAN	Phospholipid transfer protein	SMA Baseline / non-SMA	0.504284	0.504284	41.8419	1.41842	0.00276398	0.11569
Q8NFT8	DNER	DNER_HUMAN	Delta and Notch-like epidermal growth factor-related receptor	SMA Baseline / non-SMA	1.32293	1.32293	150.174	2.50174	0.00283157	0.11569
Q9Y4L1	HYOU1	HYOU1_HUMAN	Hypoxia up-regulated protein 1	SMA Baseline / non-SMA	0.952383	0.952383	93.5066	1.93507	0.0029932	0.118077
P01213	PDYN	PDYN_HUMAN	Proenkephalin-B	SMA Baseline / non-SMA	2.00129	2.00129	300.357	4.00357	0.00303722	0.118452
O75711	SCRG1	SCRG1_HUMAN	Scrapie-responsive protein 1	SMA Baseline / non-SMA	0.941662	0.941662	92.074	1.92074	0.00338145	0.127529
P55291	CDH15	CAD15_HUMAN	Cadherin-15	SMA Baseline / non-SMA	1.38095	1.38095	160.439	2.60439	0.00336576	0.127529
Q08629	SPOCK1	TICN1_HUMAN	Testican-1	SMA Baseline / non-SMA	0.634657	0.634657	55.2568	1.55257	0.00367986	0.134354
P23582	NPPC	ANFC_HUMAN	C-type natriuretic peptide	SMA Baseline / non-SMA	1.20724	1.20724	130.896	2.30896	0.00394469	0.135382
P48061	CXCL12	SDF1_HUMAN	Stromal cell-derived factor 1	SMA Baseline / non-SMA	3.04381	3.04381	724.663	8.24663	0.00380658	0.135382
Q9NRN5	OLFML3	OLFL3_HUMAN	Olfactomedin-like protein 3	SMA Baseline / non-SMA	0.860962	0.860962	81.6249	1.81625	0.00413553	0.140483
Q92485	SMPDL3B	ASM3B_HUMAN	Acid sphingomyelinase-like phosphodiesterase 3b	SMA Baseline / non-SMA	1.83411	1.83411	256.551	3.56551	0.0043103	0.14224
Q07954	LRP1	LRP1_HUMAN	Prolow-density lipoprotein receptor-related protein 1	SMA Baseline / non-SMA	0.400977	0.400977	32.0402	1.3204	0.00452893	0.143979
Q6UWN8	SPINK6	ISK6_HUMAN	Serine protease inhibitor Kazal-type 6	SMA Baseline / non-SMA	1.49489	1.49489	181.842	2.81842	0.00442201	0.143979
P22897	MRC1	MRC1_HUMAN	Macrophage mannose receptor 1	SMA Baseline / non-SMA	-0.390216	0.390216	-23.6985	0.763015	0.00467553	0.145082
P80303	NUCB2	NUCB2_HUMAN	Nucleobindin-2	SMA Baseline / non-SMA	1.04523	1.04523	106.37	2.0637	0.00473461	0.145082
P11117	ACP2	PPAL_HUMAN	Lysosomal acid phosphatase	SMA Baseline / non-SMA	0.71082	0.71082	63.6734	1.63673	0.00528709	0.155088
P20062	TCN2	TCO2_HUMAN	Transcobalamin-2	SMA Baseline / non-SMA	0.543795	0.543795	45.7802	1.4578	0.00526422	0.155088
Q13361	MFAP5	MFAP5_HUMAN	Microfibrillar-associated protein 5	SMA Baseline / non-SMA	1.01472	1.01472	102.051	2.02051	0.00520563	0.155088
O75326	SEMA7A	SEM7A_HUMAN	Semaphorin-7A	SMA Baseline / non-SMA	0.516046	0.516046	43.0031	1.43003	0.00579343	0.161651
Q8IZA0	KIAA0319L	K319L_HUMAN	Dyslexia-associated protein KIAA0319-like protein	SMA Baseline / non-SMA	1.06572	1.06572	109.322	2.09322	0.00574142	0.161651
Q96F46	IL17RA	I17RA_HUMAN	Interleukin-17 receptor A	SMA Baseline / non-SMA	0.511627	0.511627	42.5657	1.42566	0.0060295	0.16615
P50281	MMP14	MMP14_HUMAN	Matrix metalloproteinase-14	SMA Baseline / non-SMA	1.39563	1.39563	163.103	2.63103	0.00639579	0.171487
Q8IUC8	GALNT13	GLT13_HUMAN	Polypeptide N-acetylgalactosaminyltransferase 13	SMA Baseline / non-SMA	0.542693	0.542693	45.6689	1.45669	0.00658004	0.17506
P26572	MGAT1	MGAT1_HUMAN	Alpha-1,3-mannosyl-glycoprotein 2-beta-N-acetylglucosaminyltransferase	SMA Baseline / non-SMA	0.668146	0.668146	58.9029	1.58903	0.00717212	0.186475
P13598	ICAM2	ICAM2_HUMAN	Intercellular adhesion molecule 2	SMA Baseline / non-SMA	0.527694	0.527694	44.1623	1.44162	0.00821989	0.203154
P22304	IDS	IDS_HUMAN	Iduronate 2-sulfatase	SMA Baseline / non-SMA	0.257797	0.257797	19.5651	1.19565	0.00840169	0.203304
Q53EL9	SEZ6	SEZ6_HUMAN	Seizure protein 6 homolog	SMA Baseline / non-SMA	0.520774	0.520774	43.4725	1.43472	0.00933976	0.218451
Q8IXL6	FAM20C	FA20C_HUMAN	Extracellular serine/threonine protein kinase FAM20C	SMA Baseline / non-SMA	0.272703	0.272703	20.8069	1.20807	0.00926796	0.218451
Q9BU40	CHRDL1	CRDL1_HUMAN	Chordin-like protein 1	SMA Baseline / non-SMA	0.907924	0.907924	87.6344	1.87634	0.00935672	0.218451
P07585	DCN	PGS2_HUMAN	Decorin	SMA Baseline / non-SMA	1.22942	1.22942	134.472	2.34472	0.0097179	0.223914
P05060	CHGB	SCG1_HUMAN	Secretogranin-1	SMA Baseline / non-SMA	0.440478	0.440478	35.7054	1.35705	0.00980096	0.224246
P07858	CTSB	CATB_HUMAN	Cathepsin B	SMA Baseline / non-SMA	0.56365	0.56365	47.8004	1.478	0.0102777	0.230542
P09382	LGALS1	LEG1_HUMAN	Galectin-1	SMA Baseline / non-SMA	0.721617	0.721617	64.9029	1.64903	0.0106974	0.235908
Q8IV08	PLD3	PLD3_HUMAN	Phospholipase D3	SMA Baseline / non-SMA	0.55333	0.55333	46.7469	1.46747	0.0107778	0.235908
Q92876	KLK6	KLK6_HUMAN	Kallikrein-6	SMA Baseline / non-SMA	-0.190582	0.190582	-12.3748	0.876252	0.0105919	0.235908
Q9HCB6	SPON1	SPON1_HUMAN	Spondin-1	SMA Baseline / non-SMA	0.217701	0.217701	16.2879	1.16288	0.0108827	0.235908
Q9Y653	ADGRG1	AGRG1_HUMAN	Adhesion G-protein coupled receptor G1	SMA Baseline / non-SMA	2.48671	2.48671	460.498	5.60498	0.0111408	0.238329
Q8IUX7	AEBP1	AEBP1_HUMAN	Adipocyte enhancer-binding protein 1	SMA Baseline / non-SMA	1.12981	1.12981	118.83	2.1883	0.0115544	0.242988
Q9P0K1	ADAM22	ADA22_HUMAN	Disintegrin and metalloproteinase domain-containing protein 22	SMA Baseline / non-SMA	0.672262	0.672262	59.357	1.59357	0.0116113	0.242988
Q86UD1	OAF	OAF_HUMAN	Out at first protein homolog	SMA Baseline / non-SMA	0.295908	0.295908	22.7657	1.22766	0.0122753	0.253388
P24387	CRHBP	CRHBP_HUMAN	Corticotropin-releasing factor-binding protein	SMA Baseline / non-SMA	0.903067	0.903067	87.0038	1.87004	0.012569	0.256768
Q9BS26	ERP44	ERP44_HUMAN	Endoplasmic reticulum resident protein 44	SMA Baseline / non-SMA	1.17529	1.17529	125.838	2.25838	0.0130733	0.262383
O15031	PLXNB2	PLXB2_HUMAN	Plexin-B2	SMA Baseline / non-SMA	1.23571	1.23571	135.497	2.35497	0.0137006	0.268896
Q658N2	WSCD1	WSCD1_HUMAN	WSC domain-containing protein 1	SMA Baseline / non-SMA	0.96474	0.96474	95.1712	1.95171	0.0140746	0.274454
P11362	FGFR1	FGFR1_HUMAN	Fibroblast growth factor receptor 1	SMA Baseline / non-SMA	0.354971	0.354971	27.896	1.27896	0.0143569	0.274961
Q03167	TGFBR3	TGBR3_HUMAN	Transforming growth factor beta receptor type 3	SMA Baseline / non-SMA	0.418686	0.418686	33.671	1.33671	0.0143161	0.274961
Q8WWX9	SELENOM	SELM_HUMAN	Selenoprotein M	SMA Baseline / non-SMA	0.709615	0.709615	63.5367	1.63537	0.014421	0.274961
P29120	PCSK1	NEC1_HUMAN	Neuroendocrine convertase 1	SMA Baseline / non-SMA	1.74323	1.74323	234.785	3.34785	0.0149326	0.278526
P08246	ELANE	ELNE_HUMAN	Neutrophil elastase	SMA Baseline / non-SMA	2.21761	2.21761	365.122	4.65122	0.0150577	0.27934
Q9NYQ8	FAT2	FAT2_HUMAN	Protocadherin Fat 2	SMA Baseline / non-SMA	0.947325	0.947325	92.8294	1.92829	0.0152613	0.281129
Q5T848	GPR158	GP158_HUMAN	Probable G-protein coupled receptor 158	SMA Baseline / non-SMA	1.17111	1.17111	125.185	2.25185	0.0156615	0.285906
I3L3R5	CCER2	CCER2_HUMAN	Coiled-coil domain-containing glutamate-rich protein 2	SMA Baseline / non-SMA	0.540753	0.540753	45.4732	1.45473	0.0161213	0.289676
Q14112	NID2	NID2_HUMAN	Nidogen-2	SMA Baseline / non-SMA	0.322667	0.322667	25.064	1.25064	0.01604	0.289676
O94766	B3GAT3	B3GA3_HUMAN	Galactosylgalactosylxylosylprotein 3-beta-glucuronosyltransferase 3	SMA Baseline / non-SMA	1.41778	1.41778	167.174	2.67174	0.0165121	0.289809
Q9BSG5	RTBDN	RTBDN_HUMAN	Retbindin	SMA Baseline / non-SMA	2.26666	2.26666	381.206	4.81206	0.0164063	0.289809
Q9H3T2	SEMA6C	SEM6C_HUMAN	Semaphorin-6C	SMA Baseline / non-SMA	0.737961	0.737961	66.7818	1.66782	0.0163781	0.289809
Q92563	SPOCK2	TICN2_HUMAN	Testican-2	SMA Baseline / non-SMA	0.654132	0.654132	57.3668	1.57367	0.0171231	0.293307
P0C0L4	C4A	CO4A_HUMAN	Complement C4-A	SMA Baseline / non-SMA	-0.350692	0.350692	-21.5792	0.784208	0.0191749	0.308959
Q96EE4	CCDC126	CC126_HUMAN	Coiled-coil domain-containing protein 126	SMA Baseline / non-SMA	1.15822	1.15822	123.182	2.23182	0.0185044	0.308959
Q9H2A7	CXCL16	CXL16_HUMAN	C-X-C motif chemokine 16	SMA Baseline / non-SMA	0.586984	0.586984	50.2103	1.5021	0.0187903	0.308959
Q9UQ52	CNTN6	CNTN6_HUMAN	Contactin-6	SMA Baseline / non-SMA	0.835392	0.835392	78.4342	1.78434	0.0189345	0.308959
O15041	SEMA3E	SEM3E_HUMAN	Semaphorin-3E	SMA Baseline / non-SMA	1.81117	1.81117	250.926	3.50926	0.0193687	0.309179
Q16706	MAN2A1	MA2A1_HUMAN	Alpha-mannosidase 2	SMA Baseline / non-SMA	1.73075	1.73075	231.9	3.319	0.0192971	0.309179
P23560	BDNF	BDNF_HUMAN	Brain-derived neurotrophic factor	SMA Baseline / non-SMA	1.19881	1.19881	129.55	2.2955	0.0201961	0.309472
Q13217	DNAJC3	DNJC3_HUMAN	DnaJ homolog subfamily C member 3	SMA Baseline / non-SMA	1.86954	1.86954	265.415	3.65415	0.0196062	0.309472
Q14766	LTBP1	LTBP1_HUMAN	Latent-transforming growth factor beta-binding protein 1	SMA Baseline / non-SMA	0.761671	0.761671	69.5454	1.69545	0.0195381	0.309472
P02751	FN1	FINC_HUMAN	Fibronectin	SMA Baseline / non-SMA	0.305518	0.305518	23.5863	1.23586	0.0205007	0.311321
Q9BUJ0	ABHD14A	ABHEA_HUMAN	Protein ABHD14A	SMA Baseline / non-SMA	0.581604	0.581604	49.6512	1.49651	0.0213781	0.321797
P11279	LAMP1	LAMP1_HUMAN	Lysosome-associated membrane glycoprotein 1	SMA Baseline / non-SMA	0.37331	0.37331	29.5321	1.29532	0.0224861	0.330857
P61278	SST	SMS_HUMAN	Somatostatin	SMA Baseline / non-SMA	1.67568	1.67568	219.471	3.19471	0.0225584	0.330857
O75787	ATP6AP2	RENR_HUMAN	Renin receptor	SMA Baseline / non-SMA	1.00529	1.00529	100.734	2.00734	0.0228028	0.333017
P16519	PCSK2	NEC2_HUMAN	Neuroendocrine convertase 2	SMA Baseline / non-SMA	1.32808	1.32808	151.068	2.51068	0.0230746	0.33556
O00462	MANBA	MANBA_HUMAN	Beta-mannosidase	SMA Baseline / non-SMA	0.88046	0.88046	84.0962	1.84096	0.023728	0.339311
P15502	ELN	ELN_HUMAN	Elastin	SMA Baseline / non-SMA	5.08893	5.08893	3303.46	34.0346	0.0240514	0.342508
P16870	CPE	CBPE_HUMAN	Carboxypeptidase E	SMA Baseline / non-SMA	0.583336	0.583336	49.831	1.49831	0.0242196	0.343278
P49908	SELENOP	SEPP1_HUMAN	Selenoprotein P	SMA Baseline / non-SMA	0.329183	0.329183	25.6302	1.2563	0.0248623	0.34686
Q99536	VAT1	VAT1_HUMAN	Synaptic vesicle membrane protein VAT-1 homolog	SMA Baseline / non-SMA	-1.1068	1.1068	-53.5678	0.464322	0.0252224	0.350459
Q7Z5L0	VMO1	VMO1_HUMAN	Vitelline membrane outer layer protein 1 homolog	SMA Baseline / non-SMA	-0.720838	0.720838	-39.3255	0.606745	0.0254273	0.350914
P10451	SPP1	OSTP_HUMAN	Osteopontin	SMA Baseline / non-SMA	-0.340342	0.340342	-21.0146	0.789854	0.0256953	0.352745
Q6UW01	CBLN3	CBLN3_HUMAN	Cerebellin-3	SMA Baseline / non-SMA	1.56736	1.56736	196.361	2.96361	0.0260208	0.353794
Q9BZC7	ABCA2	ABCA2_HUMAN	ATP-binding cassette sub-family A member 2	SMA Baseline / non-SMA	0.689914	0.689914	61.3188	1.61319	0.0260431	0.353794
Q96KG7	MEGF10	MEG10_HUMAN	Multiple epidermal growth factor-like domains protein 10	SMA Baseline / non-SMA	0.242006	0.242006	18.2636	1.18264	0.0276214	0.36872
Q96NZ9	PRAP1	PRAP1_HUMAN	Proline-rich acidic protein 1	SMA Baseline / non-SMA	1.94149	1.94149	284.101	3.84101	0.0279333	0.36872
Q92752	TNR	TENR_HUMAN	Tenascin-R	SMA Baseline / non-SMA	0.335668	0.335668	26.1962	1.26196	0.0296555	0.378356
Q92820	GGH	GGH_HUMAN	Gamma-glutamyl hydrolase	SMA Baseline / non-SMA	0.486714	0.486714	40.125	1.40125	0.0308428	0.388398
Q9UHG2	PCSK1N	PCSK1_HUMAN	ProSAAS	SMA Baseline / non-SMA	1.20808	1.20808	131.03	2.3103	0.0308953	0.388398
Q08174	PCDH1	PCDH1_HUMAN	Protocadherin-1	SMA Baseline / non-SMA	0.283826	0.283826	21.7419	1.21742	0.0313735	0.391625
P03951	F11	FA11_HUMAN	Coagulation factor XI	SMA Baseline / non-SMA	-0.541141	0.541141	-31.2773	0.687227	0.0316705	0.39192
Q969T9	WBP2	WBP2_HUMAN	WW domain-binding protein 2	SMA Baseline / non-SMA	1.94247	1.94247	284.362	3.84362	0.0317387	0.39192
Q99784	OLFM1	NOE1_HUMAN	Noelin	SMA Baseline / non-SMA	1.08038	1.08038	111.459	2.11459	0.0323839	0.396935
Q9NT99	LRRC4B	LRC4B_HUMAN	Leucine-rich repeat-containing protein 4B	SMA Baseline / non-SMA	0.460218	0.460218	37.575	1.37575	0.0331333	0.403239
Q99972	MYOC	MYOC_HUMAN	Myocilin	SMA Baseline / non-SMA	3.90924	3.90924	1402.44	15.0244	0.0335526	0.406899
Q9H173	SIL1	SIL1_HUMAN	Nucleotide exchange factor SIL1	SMA Baseline / non-SMA	0.626574	0.626574	54.3895	1.54389	0.0346042	0.413804
Q99523	SORT1	SORT_HUMAN	Sortilin	SMA Baseline / non-SMA	-0.349649	0.349649	-21.5225	0.784775	0.0350574	0.414886
Q96ID5	IGSF21	IGS21_HUMAN	Immunoglobulin superfamily member 21	SMA Baseline / non-SMA	0.749437	0.749437	68.1137	1.68114	0.0353687	0.417132
P10768	ESD	ESTD_HUMAN	S-formylglutathione hydrolase	SMA Baseline / non-SMA	-0.715524	0.715524	-39.1016	0.608984	0.0361767	0.423749
Q9NY47	CACNA2D2	CA2D2_HUMAN	Voltage-dependent calcium channel subunit alpha-2/delta-2	SMA Baseline / non-SMA	0.562969	0.562969	47.7307	1.47731	0.0364244	0.4252
P14625	HSP90B1	ENPL_HUMAN	Endoplasmin	SMA Baseline / non-SMA	0.645686	0.645686	56.4483	1.56448	0.0367549	0.427603
P98173	FAM3A	FAM3A_HUMAN	Protein FAM3A	SMA Baseline / non-SMA	0.621036	0.621036	53.798	1.53798	0.0371844	0.428245
Q8IYS5	OSCAR	OSCAR_HUMAN	Osteoclast-associated immunoglobulin-like receptor	SMA Baseline / non-SMA	1.79087	1.79087	246.024	3.46024	0.039013	0.440437
Q06830	PRDX1	PRDX1_HUMAN	Peroxiredoxin-1	SMA Baseline / non-SMA	1.11266	1.11266	116.244	2.16244	0.0395911	0.442595
P55854;P61956;Q6EEV6	SUMO3;SUMO2;SUMO4	SUMO3_HUMAN;SUMO2_HUMAN;SUMO4_HUMAN	Small ubiquitin-related modifier 3;Small ubiquitin-related modifier 2;Small ubiquitin-related modifier 4	SMA Baseline / non-SMA	13.3894	13.3894	1.07289e+06	10729.9	0.0399802	0.444052
Q9NS98	SEMA3G	SEM3G_HUMAN	Semaphorin-3G	SMA Baseline / non-SMA	0.391145	0.391145	31.1434	1.31143	0.0404796	0.447174
P12109	COL6A1	CO6A1_HUMAN	Collagen alpha-1(VI) chain	SMA Baseline / non-SMA	0.647484	0.647484	56.6434	1.56643	0.0413955	0.448377
P49257	LMAN1	LMAN1_HUMAN	Protein ERGIC-53	SMA Baseline / non-SMA	1.40745	1.40745	165.269	2.65269	0.0414147	0.448377
Q14118	DAG1	DAG1_HUMAN	Dystroglycan	SMA Baseline / non-SMA	0.326642	0.326642	25.4091	1.25409	0.0417941	0.448886
Q9UBX1	CTSF	CATF_HUMAN	Cathepsin F	SMA Baseline / non-SMA	0.587298	0.587298	50.243	1.50243	0.0417262	0.448886
P29762	CRABP1	RABP1_HUMAN	Cellular retinoic acid-binding protein 1	SMA Baseline / non-SMA	0.786858	0.786858	72.5313	1.72531	0.0431206	0.45865
P51888	PRELP	PRELP_HUMAN	Prolargin	SMA Baseline / non-SMA	1.15922	1.15922	123.336	2.23336	0.0459373	0.47403
Q09328	MGAT5	MGT5A_HUMAN	Alpha-1,6-mannosylglycoprotein 6-beta-N-acetylglucosaminyltransferase A	SMA Baseline / non-SMA	0.746116	0.746116	67.7271	1.67727	0.0458019	0.47403
Q86YD3	TMEM25	TMM25_HUMAN	Transmembrane protein 25	SMA Baseline / non-SMA	1.04356	1.04356	106.131	2.06131	0.0464086	0.47403
P21695	GPD1	GPDA_HUMAN	Glycerol-3-phosphate dehydrogenase [NAD(+)], cytoplasmic	SMA Baseline / non-SMA	-1.11303	1.11303	-53.7679	0.462321	0.0486102	0.491263
Q969P0	IGSF8	IGSF8_HUMAN	Immunoglobulin superfamily member 8	SMA Baseline / non-SMA	0.396858	0.396858	31.6638	1.31664	0.0487312	0.491263
Q0P6D2	DIPK1C	DIK1C_HUMAN	Divergent protein kinase domain 1C	SMA Baseline / non-SMA	0.500105	0.500105	41.4316	1.41432	0.05036	0.505367
P14138	EDN3	EDN3_HUMAN	Endothelin-3	SMA Baseline / non-SMA	0.532526	0.532526	44.6459	1.44646	0.0511181	0.509992
P0DOX6		IGM_HUMAN	Immunoglobulin mu heavy chain	SMA Baseline / non-SMA	1.33551	1.33551	152.364	2.52364	0.052028	0.513104
P05543	SERPINA7	THBG_HUMAN	Thyroxine-binding globulin	SMA Baseline / non-SMA	-0.344273	0.344273	-21.2295	0.787705	0.0528503	0.518235
P35052	GPC1	GPC1_HUMAN	Glypican-1	SMA Baseline / non-SMA	0.365581	0.365581	28.84	1.2884	0.0532417	0.520585
P01709	IGLV2-8	LV208_HUMAN	Immunoglobulin lambda variable 2-8	SMA Baseline / non-SMA	1.54609	1.54609	192.025	2.92025	0.0545116	0.526499
A0A0B4J1U3	IGLV1-36	LV136_HUMAN	Immunoglobulin lambda variable 1-36	SMA Baseline / non-SMA	1.43497	1.43497	170.377	2.70377	0.0550848	0.528075
P02461	COL3A1	CO3A1_HUMAN	Collagen alpha-1(III) chain	SMA Baseline / non-SMA	0.513431	0.513431	42.7441	1.42744	0.0553553	0.52919
P30101	PDIA3	PDIA3_HUMAN	Protein disulfide-isomerase A3	SMA Baseline / non-SMA	0.359732	0.359732	28.3187	1.28319	0.055722	0.529745
O95158	NXPH4	NXPH4_HUMAN	Neurexophilin-4	SMA Baseline / non-SMA	0.814736	0.814736	75.8976	1.75898	0.0559394	0.530342
P57087	JAM2	JAM2_HUMAN	Junctional adhesion molecule B	SMA Baseline / non-SMA	0.357559	0.357559	28.1256	1.28126	0.0567465	0.536513
P05154	SERPINA5	IPSP_HUMAN	Plasma serine protease inhibitor	SMA Baseline / non-SMA	-0.698922	0.698922	-38.3968	0.616032	0.057382	0.537733
Q10588	BST1	BST1_HUMAN	ADP-ribosyl cyclase/cyclic ADP-ribose hydrolase 2	SMA Baseline / non-SMA	0.207663	0.207663	15.4816	1.15482	0.0575024	0.537733
P21246	PTN	PTN_HUMAN	Pleiotrophin	SMA Baseline / non-SMA	0.905424	0.905424	87.3094	1.87309	0.0587624	0.543329
P23528	CFL1	COF1_HUMAN	Cofilin-1	SMA Baseline / non-SMA	1.14213	1.14213	120.707	2.20707	0.0586849	0.543329
P19320	VCAM1	VCAM1_HUMAN	Vascular cell adhesion protein 1	SMA Baseline / non-SMA	0.329178	0.329178	25.6298	1.2563	0.0594844	0.546436
P04085	PDGFA	PDGFA_HUMAN	Platelet-derived growth factor subunit A	SMA Baseline / non-SMA	1.39365	1.39365	162.742	2.62742	0.0615253	0.550126
Q92743	HTRA1	HTRA1_HUMAN	Serine protease HTRA1	SMA Baseline / non-SMA	0.269062	0.269062	20.5024	1.20502	0.0621254	0.552369
Q9NRX4	PHPT1	PHP14_HUMAN	14 kDa phosphohistidine phosphatase	SMA Baseline / non-SMA	2.59835	2.59835	505.595	6.05595	0.0623019	0.552507
P0DJI8	SAA1	SAA1_HUMAN	Serum amyloid A-1 protein	SMA Baseline / non-SMA	1.20002	1.20002	129.743	2.29743	0.0639776	0.556359
P11277	SPTB	SPTB1_HUMAN	Spectrin beta chain, erythrocytic	SMA Baseline / non-SMA	-0.722343	0.722343	-39.3888	0.606112	0.0633934	0.556359
Q12794	HYAL1	HYAL1_HUMAN	Hyaluronidase-1	SMA Baseline / non-SMA	0.739091	0.739091	66.9124	1.66912	0.0640332	0.556359
Q9HAT2	SIAE	SIAE_HUMAN	Sialate O-acetylesterase	SMA Baseline / non-SMA	-1.51716	1.51716	-65.0628	0.349372	0.0637268	0.556359
Q9UN36	NDRG2	NDRG2_HUMAN	Protein NDRG2	SMA Baseline / non-SMA	0.370525	0.370525	29.2823	1.29282	0.0647386	0.558249
Q8TEU8	WFIKKN2	WFKN2_HUMAN	WAP, Kazal, immunoglobulin, Kunitz and NTR domain-containing protein 2	SMA Baseline / non-SMA	0.899123	0.899123	86.4932	1.86493	0.0665664	0.567941
Q8NCC3	PLA2G15	PAG15_HUMAN	Group XV phospholipase A2	SMA Baseline / non-SMA	0.304934	0.304934	23.5362	1.23536	0.0674943	0.572532
Q9Y2I2	NTNG1	NTNG1_HUMAN	Netrin-G1	SMA Baseline / non-SMA	0.661611	0.661611	58.1848	1.58185	0.0675627	0.572532
O00264	PGRMC1	PGRC1_HUMAN	Membrane-associated progesterone receptor component 1	SMA Baseline / non-SMA	-0.516152	0.516152	-30.0765	0.699235	0.0680578	0.573672
Q6ZRP7	QSOX2	QSOX2_HUMAN	Sulfhydryl oxidase 2	SMA Baseline / non-SMA	0.668969	0.668969	58.9937	1.58994	0.0683659	0.573672
A0A0B4J1V0	IGHV3-15	HV315_HUMAN	Immunoglobulin heavy variable 3-15	SMA Baseline / non-SMA	1.2588	1.2588	139.296	2.39296	0.0701451	0.580686
P07602	PSAP	SAP_HUMAN	Prosaposin	SMA Baseline / non-SMA	0.243037	0.243037	18.3481	1.18348	0.0703862	0.580686
Q05996	ZP2	ZP2_HUMAN	Zona pellucida sperm-binding protein 2	SMA Baseline / non-SMA	1.15199	1.15199	122.22	2.2222	0.0695952	0.580686
Q6MZW2	FSTL4	FSTL4_HUMAN	Follistatin-related protein 4	SMA Baseline / non-SMA	1.03243	1.03243	104.547	2.04547	0.0695301	0.580686
Q8WVQ1	CANT1	CANT1_HUMAN	Soluble calcium-activated nucleotidase 1	SMA Baseline / non-SMA	0.21189	0.21189	15.8205	1.1582	0.070361	0.580686
P21333	FLNA	FLNA_HUMAN	Filamin-A	SMA Baseline / non-SMA	1.65954	1.65954	215.915	3.15915	0.0719344	0.590619
O60883	GPR37L1	G37L1_HUMAN	G-protein coupled receptor 37-like 1	SMA Baseline / non-SMA	1.26731	1.26731	140.712	2.40712	0.072153	0.591
P14314	PRKCSH	GLU2B_HUMAN	Glucosidase 2 subunit beta	SMA Baseline / non-SMA	-0.245544	0.245544	-15.6503	0.843497	0.0724255	0.59182
P10253	GAA	LYAG_HUMAN	Lysosomal alpha-glucosidase	SMA Baseline / non-SMA	0.756041	0.756041	68.885	1.68885	0.0749218	0.602091
P08572	COL4A2	CO4A2_HUMAN	Collagen alpha-2(IV) chain	SMA Baseline / non-SMA	0.477686	0.477686	39.2508	1.39251	0.0759991	0.60738
P02656	APOC3	APOC3_HUMAN	Apolipoprotein C-III	SMA Baseline / non-SMA	0.62722	0.62722	54.4586	1.54459	0.0765762	0.608355
A0A0C4DH43	IGHV2-70D	HV70D_HUMAN	Immunoglobulin heavy variable 2-70D	SMA Baseline / non-SMA	1.80464	1.80464	249.343	3.49343	0.0771629	0.608734
P01706	IGLV2-11	LV211_HUMAN	Immunoglobulin lambda variable 2-11	SMA Baseline / non-SMA	1.67117	1.67117	218.474	3.18474	0.0775378	0.608734
Q9NP84	TNFRSF12A	TNR12_HUMAN	Tumor necrosis factor receptor superfamily member 12A	SMA Baseline / non-SMA	0.700483	0.700483	62.5049	1.62505	0.077128	0.608734
P62841	RPS15	RS15_HUMAN	40S ribosomal protein S15	SMA Baseline / non-SMA	3.23628	3.23628	842.358	9.42358	0.0780225	0.608912
P43251	BTD	BTD_HUMAN	Biotinidase	SMA Baseline / non-SMA	0.15651	0.15651	11.4587	1.11459	0.0796158	0.616798
A0A0G2JS06	IGLV5-39	LV539_HUMAN	Immunoglobulin lambda variable 5-39	SMA Baseline / non-SMA	1.07163	1.07163	110.181	2.10181	0.0832829	0.626602
P24666	ACP1	PPAC_HUMAN	Low molecular weight phosphotyrosine protein phosphatase	SMA Baseline / non-SMA	1.46294	1.46294	175.67	2.7567	0.0831789	0.626602
P34932	HSPA4	HSP74_HUMAN	Heat shock 70 kDa protein 4	SMA Baseline / non-SMA	-0.708291	0.708291	-38.7955	0.612045	0.0832741	0.626602
P50897	PPT1	PPT1_HUMAN	Palmitoyl-protein thioesterase 1	SMA Baseline / non-SMA	1.31193	1.31193	148.274	2.48274	0.0834374	0.626602
Q10471	GALNT2	GALT2_HUMAN	Polypeptide N-acetylgalactosaminyltransferase 2	SMA Baseline / non-SMA	0.229796	0.229796	17.2669	1.17267	0.0818057	0.626602
Q96KN2	CNDP1	CNDP1_HUMAN	Beta-Ala-His dipeptidase	SMA Baseline / non-SMA	-0.396112	0.396112	-24.0097	0.759903	0.0827188	0.626602
Q9Y490	TLN1	TLN1_HUMAN	Talin-1	SMA Baseline / non-SMA	-1.32552	1.32552	-60.0994	0.399006	0.0830359	0.626602
Q99519	NEU1	NEUR1_HUMAN	Sialidase-1	SMA Baseline / non-SMA	0.983903	0.983903	97.7809	1.97781	0.0839508	0.627688
P24158	PRTN3	PRTN3_HUMAN	Myeloblastin	SMA Baseline / non-SMA	3.95311	3.95311	1448.83	15.4883	0.0847168	0.628974
Q9NQ36	SCUBE2	SCUB2_HUMAN	Signal peptide, CUB and EGF-like domain-containing protein 2	SMA Baseline / non-SMA	1.14737	1.14737	121.509	2.21509	0.0851561	0.628974
A0A075B6J9	IGLV2-18	LV218_HUMAN	Immunoglobulin lambda variable 2-18	SMA Baseline / non-SMA	1.42965	1.42965	169.381	2.69381	0.0857516	0.629332
P22105	TNXB	TENX_HUMAN	Tenascin-X	SMA Baseline / non-SMA	0.408221	0.408221	32.7048	1.32705	0.0855922	0.629332
P99999	CYCS	CYC_HUMAN	Cytochrome c	SMA Baseline / non-SMA	0.743695	0.743695	67.4459	1.67446	0.0885114	0.643456
P05156	CFI	CFAI_HUMAN	Complement factor I	SMA Baseline / non-SMA	-0.319387	0.319387	-19.859	0.80141	0.0900697	0.648048
Q6UWH4	GASK1B	GAK1B_HUMAN	Golgi-associated kinase 1B	SMA Baseline / non-SMA	0.565164	0.565164	47.9556	1.47956	0.0900521	0.648048
P08185	SERPINA6	CBG_HUMAN	Corticosteroid-binding globulin	SMA Baseline / non-SMA	-0.448622	0.448622	-26.7258	0.732742	0.0921158	0.655865
P29279	CCN2	CCN2_HUMAN	CCN family member 2	SMA Baseline / non-SMA	-0.316658	0.316658	-19.7072	0.802928	0.0924644	0.655865
P35613	BSG	BASI_HUMAN	Basigin	SMA Baseline / non-SMA	0.544215	0.544215	45.8227	1.45823	0.0919683	0.655865
A0A0A0MS14	IGHV1-45	HV145_HUMAN	Immunoglobulin heavy variable 1-45	SMA Baseline / non-SMA	1.27533	1.27533	142.054	2.42054	0.096494	0.677234
P60981	DSTN	DEST_HUMAN	Destrin	SMA Baseline / non-SMA	2.58638	2.58638	500.59	6.0059	0.097333	0.678135
P61313	RPL15	RL15_HUMAN	60S ribosomal protein L15	SMA Baseline / non-SMA	2.29258	2.29258	389.933	4.89933	0.0983844	0.682132
Q9UKU9	ANGPTL2	ANGL2_HUMAN	Angiopoietin-related protein 2	SMA Baseline / non-SMA	0.312437	0.312437	24.1803	1.2418	0.0983141	0.682132
P06310	IGKV2-30	KV230_HUMAN	Immunoglobulin kappa variable 2-30	SMA Baseline / non-SMA	0.683552	0.683552	60.6089	1.60609	0.099283	0.685743
Q13740	ALCAM	CD166_HUMAN	CD166 antigen	SMA Baseline / non-SMA	0.244516	0.244516	18.4695	1.1847	0.100468	0.686606
Q02809	PLOD1	PLOD1_HUMAN	Procollagen-lysine,2-oxoglutarate 5-dioxygenase 1	SMA Baseline / non-SMA	0.323492	0.323492	25.1356	1.25136	0.100846	0.686717
Q13394;Q9Y586	MAB21L1;MAB21L2	MB211_HUMAN;MB212_HUMAN	Putative nucleotidyltransferase MAB21L1;Protein mab-21-like 2	SMA Baseline / non-SMA	-0.411351	0.411351	-24.8081	0.751919	0.102877	0.6964
Q9Y6N7	ROBO1	ROBO1_HUMAN	Roundabout homolog 1	SMA Baseline / non-SMA	0.536785	0.536785	45.0736	1.45074	0.102839	0.6964
Q6UX72	B3GNT9	B3GN9_HUMAN	UDP-GlcNAc:betaGal beta-1,3-N-acetylglucosaminyltransferase 9	SMA Baseline / non-SMA	0.446503	0.446503	36.2734	1.36273	0.1038	0.699887
Q04760	GLO1	LGUL_HUMAN	Lactoylglutathione lyase	SMA Baseline / non-SMA	1.15703	1.15703	122.998	2.22998	0.106739	0.709542
Q8NBJ4	GOLM1	GOLM1_HUMAN	Golgi membrane protein 1	SMA Baseline / non-SMA	0.384088	0.384088	30.5035	1.30503	0.106928	0.709542
Q9NZP8	C1RL	C1RL_HUMAN	Complement C1r subcomponent-like protein	SMA Baseline / non-SMA	0.172445	0.172445	12.6967	1.12697	0.106412	0.709542
P02647	APOA1	APOA1_HUMAN	Apolipoprotein A-I	SMA Baseline / non-SMA	-0.388559	0.388559	-23.6108	0.763892	0.107629	0.710349
P31947	SFN	1433S_HUMAN	14-3-3 protein sigma	SMA Baseline / non-SMA	2.03122	2.03122	308.751	4.08751	0.10828	0.711648
Q96JF0	ST6GAL2	SIAT2_HUMAN	Beta-galactoside alpha-2,6-sialyltransferase 2	SMA Baseline / non-SMA	0.441291	0.441291	35.7819	1.35782	0.108982	0.712433
O75078	ADAM11	ADA11_HUMAN	Disintegrin and metalloproteinase domain-containing protein 11	SMA Baseline / non-SMA	0.697544	0.697544	62.1742	1.62174	0.111764	0.723726
O14498	ISLR	ISLR_HUMAN	Immunoglobulin superfamily containing leucine-rich repeat protein	SMA Baseline / non-SMA	0.168197	0.168197	12.3653	1.12365	0.113073	0.728078
P0CG47;P0CG48;P62979;P62987	UBB;UBC;RPS27A;UBA52	UBB_HUMAN;UBC_HUMAN;RS27A_HUMAN;RL40_HUMAN	Polyubiquitin-B;Polyubiquitin-C;Ubiquitin-40S ribosomal protein S27a;Ubiquitin-60S ribosomal protein L40	SMA Baseline / non-SMA	1.07024	1.07024	109.978	2.09978	0.112876	0.728078
P01768;P0DP03	IGHV3-30;IGHV3-30-5	HV330_HUMAN;HV335_HUMAN	Immunoglobulin heavy variable 3-30;Immunoglobulin heavy variable 3-30-5	SMA Baseline / non-SMA	1.35715	1.35715	156.179	2.56179	0.114081	0.728544
Q8IWU5	SULF2	SULF2_HUMAN	Extracellular sulfatase Sulf-2	SMA Baseline / non-SMA	0.581915	0.581915	49.6835	1.49684	0.113784	0.728544
Q9NZ53	PODXL2	PDXL2_HUMAN	Podocalyxin-like protein 2	SMA Baseline / non-SMA	0.396268	0.396268	31.6099	1.3161	0.115065	0.728605
P23515	OMG	OMGP_HUMAN	Oligodendrocyte-myelin glycoprotein	SMA Baseline / non-SMA	0.312895	0.312895	24.2197	1.2422	0.115934	0.730716
Q5JRA6	MIA3	TGO1_HUMAN	Transport and Golgi organization protein 1 homolog	SMA Baseline / non-SMA	1.0232	1.0232	103.243	2.03243	0.116361	0.73141
O15055	PER2	PER2_HUMAN	Period circadian protein homolog 2	SMA Baseline / non-SMA	-4.02958	4.02958	-93.8768	0.0612315	0.116947	0.732347
Q8NFZ4	NLGN2	NLGN2_HUMAN	Neuroligin-2	SMA Baseline / non-SMA	0.286491	0.286491	21.967	1.21967	0.118346	0.735804
Q9Y5I4	PCDHAC2	PCDC2_HUMAN	Protocadherin alpha-C2	SMA Baseline / non-SMA	0.543115	0.543115	45.7116	1.45712	0.121166	0.747915
P43234	CTSO	CATO_HUMAN	Cathepsin O	SMA Baseline / non-SMA	0.690689	0.690689	61.4054	1.61405	0.123602	0.752134
P23471	PTPRZ1	PTPRZ_HUMAN	Receptor-type tyrosine-protein phosphatase zeta	SMA Baseline / non-SMA	0.277226	0.277226	21.1863	1.21186	0.125434	0.755233
P45877	PPIC	PPIC_HUMAN	Peptidyl-prolyl cis-trans isomerase C	SMA Baseline / non-SMA	2.5117	2.5117	470.292	5.70292	0.125675	0.755233
Q5SYB0	FRMPD1	FRPD1_HUMAN	FERM and PDZ domain-containing protein 1	SMA Baseline / non-SMA	0.436658	0.436658	35.3465	1.35347	0.125705	0.755233
Q02487	DSC2	DSC2_HUMAN	Desmocollin-2	SMA Baseline / non-SMA	-0.113808	0.113808	-7.58544	0.924146	0.127028	0.759514
Q8N126	CADM3	CADM3_HUMAN	Cell adhesion molecule 3	SMA Baseline / non-SMA	0.431029	0.431029	34.8195	1.34819	0.127572	0.761439
P00734	F2	THRB_HUMAN	Prothrombin	SMA Baseline / non-SMA	0.286674	0.286674	21.9824	1.21982	0.128374	0.764897
Q9Y240	CLEC11A	CLC11_HUMAN	C-type lectin domain family 11 member A	SMA Baseline / non-SMA	0.646943	0.646943	56.5847	1.56585	0.131582	0.777261
P05160	F13B	F13B_HUMAN	Coagulation factor XIII B chain	SMA Baseline / non-SMA	-0.274812	0.274812	-17.3442	0.826558	0.133247	0.781713
O95998	IL18BP	I18BP_HUMAN	Interleukin-18-binding protein	SMA Baseline / non-SMA	-0.286797	0.286797	-18.028	0.81972	0.134738	0.782846
P02750	LRG1	A2GL_HUMAN	Leucine-rich alpha-2-glycoprotein	SMA Baseline / non-SMA	-0.410236	0.410236	-24.75	0.7525	0.134601	0.782846
Q13501	SQSTM1	SQSTM_HUMAN	Sequestosome-1	SMA Baseline / non-SMA	-0.502279	0.502279	-29.4009	0.705991	0.134115	0.782846
P35555	FBN1	FBN1_HUMAN	Fibrillin-1	SMA Baseline / non-SMA	0.766761	0.766761	70.1445	1.70145	0.135885	0.786437
Q96MN2	NLRP4	NALP4_HUMAN	NACHT, LRR and PYD domains-containing protein 4	SMA Baseline / non-SMA	0.37694	0.37694	29.8585	1.29858	0.136263	0.787296
O95865	DDAH2	DDAH2_HUMAN	N(G),N(G)-dimethylarginine dimethylaminohydrolase 2	SMA Baseline / non-SMA	0.690648	0.690648	61.4008	1.61401	0.136566	0.787723
Q9UHL4	DPP7	DPP2_HUMAN	Dipeptidyl peptidase 2	SMA Baseline / non-SMA	0.539516	0.539516	45.3485	1.45349	0.136824	0.787889
O00584	RNASET2	RNT2_HUMAN	Ribonuclease T2	SMA Baseline / non-SMA	0.266382	0.266382	20.2787	1.20279	0.13784	0.789848
P04275	VWF	VWF_HUMAN	von Willebrand factor	SMA Baseline / non-SMA	-0.846431	0.846431	-44.3841	0.556159	0.138096	0.789848
P07333	CSF1R	CSF1R_HUMAN	Macrophage colony-stimulating factor 1 receptor	SMA Baseline / non-SMA	0.497499	0.497499	41.1764	1.41176	0.137651	0.789848
P55268	LAMB2	LAMB2_HUMAN	Laminin subunit beta-2	SMA Baseline / non-SMA	0.126739	0.126739	9.18234	1.09182	0.138534	0.789848
Q15818	NPTX1	NPTX1_HUMAN	Neuronal pentraxin-1	SMA Baseline / non-SMA	0.75745	0.75745	69.05	1.6905	0.141465	0.795997
P01597;P04432	IGKV1-39;IGKV1D-39	KV139_HUMAN;KVD39_HUMAN	Immunoglobulin kappa variable 1-39;Immunoglobulin kappa variable 1D-39	SMA Baseline / non-SMA	2.08889	2.08889	325.422	4.25422	0.145063	0.806897
P27918	CFP	PROP_HUMAN	Properdin	SMA Baseline / non-SMA	-0.430382	0.430382	-25.7935	0.742065	0.146131	0.810211
Q86VR8	FJX1	FJX1_HUMAN	Four-jointed box protein 1	SMA Baseline / non-SMA	0.913271	0.913271	88.331	1.88331	0.147115	0.810319
Q969H8	MYDGF	MYDGF_HUMAN	Myeloid-derived growth factor	SMA Baseline / non-SMA	0.461415	0.461415	37.6892	1.37689	0.146744	0.810319
O43505	B4GAT1	B4GA1_HUMAN	Beta-1,4-glucuronyltransferase 1	SMA Baseline / non-SMA	0.473376	0.473376	38.8355	1.38835	0.14979	0.817295
Q13214	SEMA3B	SEM3B_HUMAN	Semaphorin-3B	SMA Baseline / non-SMA	0.467576	0.467576	38.2784	1.38278	0.150354	0.817771
P18428	LBP	LBP_HUMAN	Lipopolysaccharide-binding protein	SMA Baseline / non-SMA	1.53973	1.53973	190.741	2.90741	0.151544	0.818577
Q8N967	LRTM2	LRTM2_HUMAN	Leucine-rich repeat and transmembrane domain-containing protein 2	SMA Baseline / non-SMA	2.0241	2.0241	306.737	4.06737	0.152077	0.818577
P55001	MFAP2	MFAP2_HUMAN	Microfibrillar-associated protein 2	SMA Baseline / non-SMA	0.813768	0.813768	75.7796	1.7578	0.15261	0.818914
Q99969	RARRES2	RARR2_HUMAN	Retinoic acid receptor responder protein 2	SMA Baseline / non-SMA	0.702588	0.702588	62.7422	1.62742	0.155007	0.822986
O43278	SPINT1	SPIT1_HUMAN	Kunitz-type protease inhibitor 1	SMA Baseline / non-SMA	0.889723	0.889723	85.2821	1.85282	0.157496	0.834147
P04004	VTN	VTNC_HUMAN	Vitronectin	SMA Baseline / non-SMA	0.517065	0.517065	43.1041	1.43104	0.158206	0.835326
P15924	DSP	DESP_HUMAN	Desmoplakin	SMA Baseline / non-SMA	-0.725882	0.725882	-39.5373	0.604627	0.158011	0.835326
P61812	TGFB2	TGFB2_HUMAN	Transforming growth factor beta-2 proprotein	SMA Baseline / non-SMA	1.39263	1.39263	162.557	2.62557	0.159241	0.836931
Q6E0U4	DMKN	DMKN_HUMAN	Dermokine	SMA Baseline / non-SMA	1.22199	1.22199	133.268	2.33268	0.162042	0.846464
A6NGN9	IGLON5	IGLO5_HUMAN	IgLON family member 5	SMA Baseline / non-SMA	0.304374	0.304374	23.4883	1.23488	0.164898	0.847117
P01593;P01594	IGKV1D-33;IGKV1-33	KVD33_HUMAN;KV133_HUMAN	Immunoglobulin kappa variable 1D-33;Immunoglobulin kappa variable 1-33	SMA Baseline / non-SMA	2.00556	2.00556	301.544	4.01544	0.164969	0.847117
P01599	IGKV1-17	KV117_HUMAN	Immunoglobulin kappa variable 1-17	SMA Baseline / non-SMA	0.982678	0.982678	97.613	1.97613	0.165461	0.847117
P04406	GAPDH	G3P_HUMAN	Glyceraldehyde-3-phosphate dehydrogenase	SMA Baseline / non-SMA	1.61126	1.61126	205.519	3.05519	0.166363	0.847117
P15291	B4GALT1	B4GT1_HUMAN	Beta-1,4-galactosyltransferase 1	SMA Baseline / non-SMA	0.959372	0.959372	94.4463	1.94446	0.165276	0.847117
P20382	PMCH	MCH_HUMAN	Pro-MCH	SMA Baseline / non-SMA	1.71028	1.71028	227.225	3.27225	0.162885	0.847117
Q02818	NUCB1	NUCB1_HUMAN	Nucleobindin-1	SMA Baseline / non-SMA	0.771906	0.771906	70.7525	1.70752	0.164444	0.847117
Q6ZMI3	GLDN	GLDN_HUMAN	Gliomedin	SMA Baseline / non-SMA	-0.798578	0.798578	-42.5084	0.574916	0.16449	0.847117
P47929	LGALS7	LEG7_HUMAN	Galectin-7	SMA Baseline / non-SMA	5.93285	5.93285	6008.95	61.0895	0.166998	0.847837
P22392	NME2	NDKB_HUMAN	Nucleoside diphosphate kinase B	SMA Baseline / non-SMA	1.50384	1.50384	183.597	2.83597	0.168134	0.852344
P35754	GLRX	GLRX1_HUMAN	Glutaredoxin-1	SMA Baseline / non-SMA	0.936272	0.936272	91.3577	1.91358	0.168688	0.853014
B8ZZ34	SHISA8	SHSA8_HUMAN	Protein shisa-8	SMA Baseline / non-SMA	0.672631	0.672631	59.3977	1.59398	0.169138	0.853651
Q9H6B4	CLMP	CLMP_HUMAN	CXADR-like membrane protein	SMA Baseline / non-SMA	0.725746	0.725746	65.3755	1.65376	0.171446	0.859248
P68032;P68133	ACTC1;ACTA1	ACTC_HUMAN;ACTS_HUMAN	Actin, alpha cardiac muscle 1;Actin, alpha skeletal muscle	SMA Baseline / non-SMA	1.43701	1.43701	170.758	2.70758	0.172655	0.861266
P01704	IGLV2-14	LV214_HUMAN	Immunoglobulin lambda variable 2-14	SMA Baseline / non-SMA	0.904001	0.904001	87.1248	1.87125	0.173453	0.861493
P30530	AXL	UFO_HUMAN	Tyrosine-protein kinase receptor UFO	SMA Baseline / non-SMA	0.295286	0.295286	22.7128	1.22713	0.17339	0.861493
P02787	TF	TRFE_HUMAN	Serotransferrin	SMA Baseline / non-SMA	-0.166361	0.166361	-10.8912	0.891088	0.175042	0.868128
P07737	PFN1	PROF1_HUMAN	Profilin-1	SMA Baseline / non-SMA	0.755833	0.755833	68.8606	1.68861	0.176567	0.86941
P42785	PRCP	PCP_HUMAN	Lysosomal Pro-X carboxypeptidase	SMA Baseline / non-SMA	0.587448	0.587448	50.2587	1.50259	0.175996	0.86941
Q14CZ8	HEPACAM	HECAM_HUMAN	Hepatocyte cell adhesion molecule	SMA Baseline / non-SMA	1.53811	1.53811	190.414	2.90414	0.176532	0.86941
Q9H4D0	CLSTN2	CSTN2_HUMAN	Calsyntenin-2	SMA Baseline / non-SMA	0.373494	0.373494	29.5486	1.29549	0.179382	0.876978
Q6FHJ7	SFRP4	SFRP4_HUMAN	Secreted frizzled-related protein 4	SMA Baseline / non-SMA	0.382515	0.382515	30.3613	1.30361	0.180117	0.877867
Q8TER0	SNED1	SNED1_HUMAN	Sushi, nidogen and EGF-like domain-containing protein 1	SMA Baseline / non-SMA	0.655105	0.655105	57.4731	1.57473	0.180355	0.877867
Q13642	FHL1	FHL1_HUMAN	Four and a half LIM domains protein 1	SMA Baseline / non-SMA	3.40216	3.40216	957.189	10.5719	0.181922	0.881859
A0A0A0MS15	IGHV3-49	HV349_HUMAN	Immunoglobulin heavy variable 3-49	SMA Baseline / non-SMA	0.471966	0.471966	38.6998	1.387	0.183498	0.883458
P15151	PVR	PVR_HUMAN	Poliovirus receptor	SMA Baseline / non-SMA	0.296186	0.296186	22.7894	1.22789	0.18332	0.883458
P36980	CFHR2	FHR2_HUMAN	Complement factor H-related protein 2	SMA Baseline / non-SMA	-0.78957	0.78957	-42.1484	0.578516	0.183198	0.883458
Q13228	SELENBP1	SBP1_HUMAN	Methanethiol oxidase	SMA Baseline / non-SMA	0.683414	0.683414	60.5936	1.60594	0.183539	0.883458
A0A0C4DH67	IGKV1-8	KV108_HUMAN	Immunoglobulin kappa variable 1-8	SMA Baseline / non-SMA	1.29728	1.29728	145.765	2.45765	0.185627	0.889767
P13942	COL11A2	COBA2_HUMAN	Collagen alpha-2(XI) chain	SMA Baseline / non-SMA	1.20364	1.20364	130.319	2.30319	0.185933	0.889989
P18065	IGFBP2	IBP2_HUMAN	Insulin-like growth factor-binding protein 2	SMA Baseline / non-SMA	0.732796	0.732796	66.1857	1.66186	0.188437	0.894489
P02654	APOC1	APOC1_HUMAN	Apolipoprotein C-I	SMA Baseline / non-SMA	-1.27992	1.27992	-58.8181	0.411819	0.190893	0.899923
Q9H3G5	CPVL	CPVL_HUMAN	Probable serine carboxypeptidase CPVL	SMA Baseline / non-SMA	0.75908	0.75908	69.2411	1.69241	0.191402	0.901086
P07437;Q13885;Q9BVA1	TUBB;TUBB2A;TUBB2B	TBB5_HUMAN;TBB2A_HUMAN;TBB2B_HUMAN	Tubulin beta chain;Tubulin beta-2A chain;Tubulin beta-2B chain	SMA Baseline / non-SMA	1.64804	1.64804	213.408	3.13408	0.193292	0.905456
P06753	TPM3	TPM3_HUMAN	Tropomyosin alpha-3 chain	SMA Baseline / non-SMA	1.329	1.329	151.229	2.51229	0.194886	0.905958
P01701	IGLV1-51	LV151_HUMAN	Immunoglobulin lambda variable 1-51	SMA Baseline / non-SMA	2.11193	2.11193	332.269	4.32269	0.199171	0.906674
P35442	THBS2	TSP2_HUMAN	Thrombospondin-2	SMA Baseline / non-SMA	0.722822	0.722822	65.0408	1.65041	0.198482	0.906674
Q9BQ16	SPOCK3	TICN3_HUMAN	Testican-3	SMA Baseline / non-SMA	-0.745884	0.745884	-40.3698	0.596302	0.198534	0.906674
Q9H2X0	CHRD	CHRD_HUMAN	Chordin	SMA Baseline / non-SMA	0.415624	0.415624	33.3875	1.33388	0.199722	0.906674
A0A0B4J1X5	IGHV3-74	HV374_HUMAN	Immunoglobulin heavy variable 3-74	SMA Baseline / non-SMA	0.778557	0.778557	71.5414	1.71541	0.209603	0.909026
O00115	DNASE2	DNS2A_HUMAN	Deoxyribonuclease-2-alpha	SMA Baseline / non-SMA	0.425626	0.425626	34.3155	1.34316	0.207592	0.909026
O95445	APOM	APOM_HUMAN	Apolipoprotein M	SMA Baseline / non-SMA	-0.385037	0.385037	-23.424	0.76576	0.203189	0.909026
P01210	PENK	PENK_HUMAN	Proenkephalin-A	SMA Baseline / non-SMA	0.713271	0.713271	63.9517	1.63952	0.205222	0.909026
P01619	IGKV3-20	KV320_HUMAN	Immunoglobulin kappa variable 3-20	SMA Baseline / non-SMA	0.462015	0.462015	37.7464	1.37746	0.208944	0.909026
P01705	IGLV2-23	LV223_HUMAN	Immunoglobulin lambda variable 2-23	SMA Baseline / non-SMA	1.24549	1.24549	137.098	2.37098	0.205597	0.909026
P01780	IGHV3-7	HV307_HUMAN	Immunoglobulin heavy variable 3-7	SMA Baseline / non-SMA	1.14776	1.14776	121.569	2.21569	0.20904	0.909026
P06307	CCK	CCKN_HUMAN	Cholecystokinin	SMA Baseline / non-SMA	1.27536	1.27536	142.06	2.4206	0.205008	0.909026
P07093	SERPINE2	GDN_HUMAN	Glia-derived nexin	SMA Baseline / non-SMA	0.296028	0.296028	22.7759	1.22776	0.210579	0.909026
P07942	LAMB1	LAMB1_HUMAN	Laminin subunit beta-1	SMA Baseline / non-SMA	0.853669	0.853669	80.7091	1.80709	0.210835	0.909026
P07998	RNASE1	RNAS1_HUMAN	Ribonuclease pancreatic	SMA Baseline / non-SMA	-0.364642	0.364642	-22.3339	0.776661	0.20635	0.909026
P09104	ENO2	ENOG_HUMAN	Gamma-enolase	SMA Baseline / non-SMA	0.143498	0.143498	10.458	1.10458	0.207272	0.909026
P16070	CD44	CD44_HUMAN	CD44 antigen	SMA Baseline / non-SMA	0.203134	0.203134	15.1197	1.1512	0.203087	0.909026
P20930	FLG	FILA_HUMAN	Filaggrin	SMA Baseline / non-SMA	1.76148	1.76148	239.046	3.39046	0.203724	0.909026
Q01469	FABP5	FABP5_HUMAN	Fatty acid-binding protein 5	SMA Baseline / non-SMA	1.25712	1.25712	139.017	2.39017	0.209168	0.909026
Q14697	GANAB	GANAB_HUMAN	Neutral alpha-glucosidase AB	SMA Baseline / non-SMA	0.432126	0.432126	34.922	1.34922	0.210267	0.909026
Q92954	PRG4	PRG4_HUMAN	Proteoglycan 4	SMA Baseline / non-SMA	0.663755	0.663755	58.42	1.5842	0.210164	0.909026
Q9C0A0	CNTNAP4	CNTP4_HUMAN	Contactin-associated protein-like 4	SMA Baseline / non-SMA	0.525084	0.525084	43.9018	1.43902	0.201429	0.909026
Q9HBR0	SLC38A10	S38AA_HUMAN	Putative sodium-coupled neutral amino acid transporter 10	SMA Baseline / non-SMA	0.330665	0.330665	25.7593	1.25759	0.202679	0.909026
Q8TDQ0	HAVCR2	HAVR2_HUMAN	Hepatitis A virus cellular receptor 2	SMA Baseline / non-SMA	0.231198	0.231198	17.3809	1.17381	0.212394	0.910031
P48723	HSPA13	HSP13_HUMAN	Heat shock 70 kDa protein 13	SMA Baseline / non-SMA	0.660055	0.660055	58.0143	1.58014	0.212709	0.910247
A0A0B4J1V6	IGHV3-73	HV373_HUMAN	Immunoglobulin heavy variable 3-73	SMA Baseline / non-SMA	0.419363	0.419363	33.7337	1.33734	0.215321	0.914426
O60240	PLIN1	PLIN1_HUMAN	Perilipin-1	SMA Baseline / non-SMA	4.60182	4.60182	2328.2	24.282	0.216724	0.914426
P22352	GPX3	GPX3_HUMAN	Glutathione peroxidase 3	SMA Baseline / non-SMA	-0.216992	0.216992	-13.9643	0.860357	0.217878	0.914426
Q15828	CST6	CYTM_HUMAN	Cystatin-M	SMA Baseline / non-SMA	-0.240053	0.240053	-15.3286	0.846714	0.214599	0.914426
Q16143	SNCB	SYUB_HUMAN	Beta-synuclein	SMA Baseline / non-SMA	1.88539	1.88539	269.453	3.69453	0.218608	0.914426
Q6NUJ2	C11orf87	CK087_HUMAN	Uncharacterized protein C11orf87	SMA Baseline / non-SMA	0.892557	0.892557	85.6464	1.85646	0.215859	0.914426
Q8N2S1	LTBP4	LTBP4_HUMAN	Latent-transforming growth factor beta-binding protein 4	SMA Baseline / non-SMA	0.947243	0.947243	92.8184	1.92818	0.216886	0.914426
Q8NFZ8	CADM4	CADM4_HUMAN	Cell adhesion molecule 4	SMA Baseline / non-SMA	-0.146958	0.146958	-9.6847	0.903153	0.215273	0.914426
O43866	CD5L	CD5L_HUMAN	CD5 antigen-like	SMA Baseline / non-SMA	0.63556	0.63556	55.354	1.55354	0.219828	0.916218
P61626	LYZ	LYSC_HUMAN	Lysozyme C	SMA Baseline / non-SMA	-0.339693	0.339693	-20.979	0.79021	0.220136	0.916218
P02511	CRYAB	CRYAB_HUMAN	Alpha-crystallin B chain	SMA Baseline / non-SMA	4.5998	4.5998	2324.81	24.2481	0.220913	0.916774
A0A075B6K5	IGLV3-9	LV39_HUMAN	Immunoglobulin lambda variable 3-9	SMA Baseline / non-SMA	0.712146	0.712146	63.824	1.63824	0.243715	0.916808
O14514	ADGRB1	AGRB1_HUMAN	Adhesion G protein-coupled receptor B1	SMA Baseline / non-SMA	0.628375	0.628375	54.5822	1.54582	0.232401	0.916808
O14917	PCDH17	PCD17_HUMAN	Protocadherin-17	SMA Baseline / non-SMA	0.445608	0.445608	36.1888	1.36189	0.227035	0.916808
P02763	ORM1	A1AG1_HUMAN	Alpha-1-acid glycoprotein 1	SMA Baseline / non-SMA	-0.447648	0.447648	-26.6763	0.733237	0.242538	0.916808
P02774	GC	VTDB_HUMAN	Vitamin D-binding protein	SMA Baseline / non-SMA	-0.275868	0.275868	-17.4047	0.825953	0.244262	0.916808
P02776	PF4	PLF4_HUMAN	Platelet factor 4	SMA Baseline / non-SMA	2.989	2.989	693.924	7.93924	0.229152	0.916808
P05067	APP	A4_HUMAN	Amyloid-beta precursor protein	SMA Baseline / non-SMA	0.414424	0.414424	33.2767	1.33277	0.232077	0.916808
P07360	C8G	CO8G_HUMAN	Complement component C8 gamma chain	SMA Baseline / non-SMA	-0.772456	0.772456	-41.458	0.58542	0.223013	0.916808
P09603	CSF1	CSF1_HUMAN	Macrophage colony-stimulating factor 1	SMA Baseline / non-SMA	0.125222	0.125222	9.06752	1.09068	0.231366	0.916808
P0DOX5		IGG1_HUMAN	Immunoglobulin gamma-1 heavy chain	SMA Baseline / non-SMA	0.527488	0.527488	44.1417	1.44142	0.224744	0.916808
P0DP04	IGHV3-43D	HV43D_HUMAN	Immunoglobulin heavy variable 3-43D	SMA Baseline / non-SMA	0.502347	0.502347	41.6516	1.41652	0.235464	0.916808
P11021	HSPA5	BIP_HUMAN	Endoplasmic reticulum chaperone BiP	SMA Baseline / non-SMA	0.100495	0.100495	7.2141	1.07214	0.226004	0.916808
P11142	HSPA8	HSP7C_HUMAN	Heat shock cognate 71 kDa protein	SMA Baseline / non-SMA	0.656797	0.656797	57.6578	1.57658	0.230857	0.916808
P35443	THBS4	TSP4_HUMAN	Thrombospondin-4	SMA Baseline / non-SMA	0.270332	0.270332	20.6085	1.20609	0.237538	0.916808
P55287	CDH11	CAD11_HUMAN	Cadherin-11	SMA Baseline / non-SMA	-0.232721	0.232721	-14.8972	0.851028	0.226351	0.916808
P60709;P63261	ACTB;ACTG1	ACTB_HUMAN;ACTG_HUMAN	Actin, cytoplasmic 1;Actin, cytoplasmic 2	SMA Baseline / non-SMA	0.967685	0.967685	95.57	1.9557	0.225009	0.916808
P61970	NUTF2	NTF2_HUMAN	Nuclear transport factor 2	SMA Baseline / non-SMA	0.657807	0.657807	57.7683	1.57768	0.228988	0.916808
P80748	IGLV3-21	LV321_HUMAN	Immunoglobulin lambda variable 3-21	SMA Baseline / non-SMA	1.64358	1.64358	212.44	3.1244	0.223512	0.916808
Q06481	APLP2	APLP2_HUMAN	Amyloid-like protein 2	SMA Baseline / non-SMA	0.525227	0.525227	43.916	1.43916	0.24436	0.916808
Q12860	CNTN1	CNTN1_HUMAN	Contactin-1	SMA Baseline / non-SMA	0.114535	0.114535	8.26257	1.08263	0.242172	0.916808
Q13557	CAMK2D	KCC2D_HUMAN	Calcium/calmodulin-dependent protein kinase type II subunit delta	SMA Baseline / non-SMA	0.217035	0.217035	16.2342	1.16234	0.2419	0.916808
Q16658	FSCN1	FSCN1_HUMAN	Fascin	SMA Baseline / non-SMA	0.690637	0.690637	61.3996	1.614	0.243767	0.916808
Q2TAL6	VWC2	VWC2_HUMAN	Brorin	SMA Baseline / non-SMA	0.293423	0.293423	22.5545	1.22554	0.239866	0.916808
Q6NUI6	CHADL	CHADL_HUMAN	Chondroadherin-like protein	SMA Baseline / non-SMA	-0.746152	0.746152	-40.3808	0.596192	0.230709	0.916808
Q7KYR7;Q8WVV5	BTN2A1;BTN2A2	BT2A1_HUMAN;BT2A2_HUMAN	Butyrophilin subfamily 2 member A1;Butyrophilin subfamily 2 member A2	SMA Baseline / non-SMA	-0.193953	0.193953	-12.5793	0.874207	0.236198	0.916808
Q8TE73	DNAH5	DYH5_HUMAN	Dynein heavy chain 5, axonemal	SMA Baseline / non-SMA	0.317197	0.317197	24.5908	1.24591	0.240818	0.916808
Q92911	SLC5A5	SC5A5_HUMAN	Sodium/iodide cotransporter	SMA Baseline / non-SMA	1.13109	1.13109	119.023	2.19023	0.242351	0.916808
Q96IY4	CPB2	CBPB2_HUMAN	Carboxypeptidase B2	SMA Baseline / non-SMA	-0.271102	0.271102	-17.1313	0.828687	0.240697	0.916808
Q9BWQ8	FAIM2	LFG2_HUMAN	Protein lifeguard 2	SMA Baseline / non-SMA	-0.452289	0.452289	-26.9118	0.730882	0.24291	0.916808
Q9HCK4	ROBO2	ROBO2_HUMAN	Roundabout homolog 2	SMA Baseline / non-SMA	0.718896	0.718896	64.5922	1.64592	0.230049	0.916808
Q9UKN7	MYO15A	MYO15_HUMAN	Unconventional myosin-XV	SMA Baseline / non-SMA	1.1649	1.1649	124.217	2.24217	0.222404	0.916808
Q9UN70	PCDHGC3	PCDGK_HUMAN	Protocadherin gamma-C3	SMA Baseline / non-SMA	0.697294	0.697294	62.1461	1.62146	0.232466	0.916808
Q9Y2G1	MYRF	MYRF_HUMAN	Myelin regulatory factor	SMA Baseline / non-SMA	0.623124	0.623124	54.0206	1.54021	0.229184	0.916808
Q9Y646	CPQ	CBPQ_HUMAN	Carboxypeptidase Q	SMA Baseline / non-SMA	0.43575	0.43575	35.2614	1.35261	0.241654	0.916808
Q9Y6N8	CDH10	CAD10_HUMAN	Cadherin-10	SMA Baseline / non-SMA	0.697892	0.697892	62.2133	1.62213	0.242482	0.916808
Q9Y6R7	FCGBP	FCGBP_HUMAN	IgGFc-binding protein	SMA Baseline / non-SMA	0.574449	0.574449	48.9108	1.48911	0.233016	0.916808
Q6NW40	RGMB	RGMB_HUMAN	RGM domain family member B	SMA Baseline / non-SMA	0.452754	0.452754	36.8651	1.36865	0.245942	0.917499
Q8NG11	TSPAN14	TSN14_HUMAN	Tetraspanin-14	SMA Baseline / non-SMA	-0.875485	0.875485	-45.4929	0.545071	0.247151	0.918553
Q8IWV2	CNTN4	CNTN4_HUMAN	Contactin-4	SMA Baseline / non-SMA	0.380127	0.380127	30.1456	1.30146	0.248513	0.919001
P15121	AKR1B1	ALDR_HUMAN	Aldo-keto reductase family 1 member B1	SMA Baseline / non-SMA	0.437677	0.437677	35.4422	1.35442	0.25018	0.919656
O75144	ICOSLG	ICOSL_HUMAN	ICOS ligand	SMA Baseline / non-SMA	-0.177849	0.177849	-11.598	0.88402	0.252079	0.923303
P06703	S100A6	S10A6_HUMAN	Protein S100-A6	SMA Baseline / non-SMA	1.55158	1.55158	193.137	2.93137	0.25353	0.925653
P61916	NPC2	NPC2_HUMAN	NPC intracellular cholesterol transporter 2	SMA Baseline / non-SMA	0.199644	0.199644	14.8415	1.14841	0.25345	0.925653
Q9H1Z8	C2orf40	AUGN_HUMAN	Augurin	SMA Baseline / non-SMA	0.556358	0.556358	47.0552	1.47055	0.254491	0.926205
Q9H3T3	SEMA6B	SEM6B_HUMAN	Semaphorin-6B	SMA Baseline / non-SMA	0.282786	0.282786	21.6542	1.21654	0.255912	0.929408
P20916	MAG	MAG_HUMAN	Myelin-associated glycoprotein	SMA Baseline / non-SMA	-0.216064	0.216064	-13.9089	0.860911	0.257081	0.930743
A2NJV5	IGKV2-29	KV229_HUMAN	Immunoglobulin kappa variable 2-29	SMA Baseline / non-SMA	0.29832	0.29832	22.9712	1.22971	0.257944	0.930997
O95967	EFEMP2	FBLN4_HUMAN	EGF-containing fibulin-like extracellular matrix protein 2	SMA Baseline / non-SMA	-0.284828	0.284828	-17.916	0.82084	0.257944	0.930997
P23083	IGHV1-2	HV102_HUMAN	Immunoglobulin heavy variable 1-2	SMA Baseline / non-SMA	1.19861	1.19861	129.518	2.29518	0.257977	0.930997
O00391	QSOX1	QSOX1_HUMAN	Sulfhydryl oxidase 1	SMA Baseline / non-SMA	0.10424	0.10424	7.49279	1.07493	0.258266	0.93106
P14207	FOLR2	FOLR2_HUMAN	Folate receptor beta	SMA Baseline / non-SMA	2.28995	2.28995	389.04	4.8904	0.262227	0.931087
P15090	FABP4	FABP4_HUMAN	Fatty acid-binding protein, adipocyte	SMA Baseline / non-SMA	2.31349	2.31349	397.084	4.97084	0.261629	0.931087
P22748	CA4	CAH4_HUMAN	Carbonic anhydrase 4	SMA Baseline / non-SMA	0.237408	0.237408	17.8873	1.17887	0.261439	0.931087
Q96CX2	KCTD12	KCD12_HUMAN	BTB/POZ domain-containing protein KCTD12	SMA Baseline / non-SMA	1.32012	1.32012	149.686	2.49686	0.261929	0.931087
Q9BQT9	CLSTN3	CSTN3_HUMAN	Calsyntenin-3	SMA Baseline / non-SMA	0.396661	0.396661	31.6458	1.31646	0.260224	0.931087
Q9H741	C12orf49	CL049_HUMAN	UPF0454 protein C12orf49	SMA Baseline / non-SMA	0.578475	0.578475	49.327	1.49327	0.261335	0.931087
Q99983	OMD	OMD_HUMAN	Osteomodulin	SMA Baseline / non-SMA	0.500755	0.500755	41.4954	1.41495	0.263064	0.931719
Q15375	EPHA7	EPHA7_HUMAN	Ephrin type-A receptor 7	SMA Baseline / non-SMA	-0.311971	0.311971	-19.4459	0.805541	0.26356	0.93209
A0A075B6H9	IGLV4-69	LV469_HUMAN	Immunoglobulin lambda variable 4-69	SMA Baseline / non-SMA	0.953656	0.953656	93.6775	1.93677	0.289082	0.937597
A0A075B6R2	IGHV4-4	HV404_HUMAN	Immunoglobulin heavy variable 4-4	SMA Baseline / non-SMA	0.675311	0.675311	59.694	1.59694	0.275895	0.937597
A0A075B6S5	IGKV1-27	KV127_HUMAN	Immunoglobulin kappa variable 1-27	SMA Baseline / non-SMA	0.886046	0.886046	84.8105	1.8481	0.332493	0.937597
A0A0B4J1Y9	IGHV3-72	HV372_HUMAN	Immunoglobulin heavy variable 3-72	SMA Baseline / non-SMA	0.459953	0.459953	37.5497	1.3755	0.336879	0.937597
A0A0C4DH73;P01611	IGKV1-12;IGKV1D-12	KV112_HUMAN;KVD12_HUMAN	Immunoglobulin kappa variable 1-12;Immunoglobulin kappa variable 1D-12	SMA Baseline / non-SMA	0.984827	0.984827	97.9076	1.97908	0.293855	0.937597
O14773	TPP1	TPP1_HUMAN	Tripeptidyl-peptidase 1	SMA Baseline / non-SMA	0.457606	0.457606	37.3261	1.37326	0.288996	0.937597
O15389;Q08ET2	SIGLEC5;SIGLEC14	SIGL5_HUMAN;SIG14_HUMAN	Sialic acid-binding Ig-like lectin 5;Sialic acid-binding Ig-like lectin 14	SMA Baseline / non-SMA	-0.428984	0.428984	-25.7215	0.742785	0.292767	0.937597
O15400	STX7	STX7_HUMAN	Syntaxin-7	SMA Baseline / non-SMA	-0.314448	0.314448	-19.5842	0.804158	0.332145	0.937597
O43405	COCH	COCH_HUMAN	Cochlin	SMA Baseline / non-SMA	-0.264077	0.264077	-16.7269	0.832731	0.289506	0.937597
O43529	CHST10	CHSTA_HUMAN	Carbohydrate sulfotransferase 10	SMA Baseline / non-SMA	0.750111	0.750111	68.1922	1.68192	0.332928	0.937597
O43556	SGCE	SGCE_HUMAN	Epsilon-sarcoglycan	SMA Baseline / non-SMA	0.128258	0.128258	9.29731	1.09297	0.275228	0.937597
O60282	KIF5C	KIF5C_HUMAN	Kinesin heavy chain isoform 5C	SMA Baseline / non-SMA	-0.380699	0.380699	-23.1935	0.768065	0.294902	0.937597
O75077	ADAM23	ADA23_HUMAN	Disintegrin and metalloproteinase domain-containing protein 23	SMA Baseline / non-SMA	-0.329217	0.329217	-20.4032	0.795968	0.333584	0.937597
O94779	CNTN5	CNTN5_HUMAN	Contactin-5	SMA Baseline / non-SMA	1.06645	1.06645	109.428	2.09428	0.320841	0.937597
O95428	PAPLN	PPN_HUMAN	Papilin	SMA Baseline / non-SMA	0.155496	0.155496	11.3804	1.1138	0.28694	0.937597
P00740	F9	FA9_HUMAN	Coagulation factor IX	SMA Baseline / non-SMA	0.348748	0.348748	27.3455	1.27346	0.288801	0.937597
P00918	CA2	CAH2_HUMAN	Carbonic anhydrase 2	SMA Baseline / non-SMA	4.61767	4.61767	2355.03	24.5503	0.329765	0.937597
P01011	SERPINA3	AACT_HUMAN	Alpha-1-antichymotrypsin	SMA Baseline / non-SMA	-0.176456	0.176456	-11.5126	0.884874	0.337585	0.937597
P01601	IGKV1D-16	KVD16_HUMAN	Immunoglobulin kappa variable 1D-16	SMA Baseline / non-SMA	1.33157	1.33157	151.677	2.51677	0.338557	0.937597
P01602	IGKV1-5	KV105_HUMAN	Immunoglobulin kappa variable 1-5	SMA Baseline / non-SMA	0.971722	0.971722	96.118	1.96118	0.315059	0.937597
P01714	IGLV3-19	LV319_HUMAN	Immunoglobulin lambda variable 3-19	SMA Baseline / non-SMA	0.701838	0.701838	62.6576	1.62658	0.284757	0.937597
P01742	IGHV1-69	HV169_HUMAN	Immunoglobulin heavy variable 1-69	SMA Baseline / non-SMA	0.397037	0.397037	31.6801	1.3168	0.288162	0.937597
P01834	IGKC	IGKC_HUMAN	Immunoglobulin kappa constant	SMA Baseline / non-SMA	0.778177	0.778177	71.4963	1.71496	0.306532	0.937597
P02144	MB	MYG_HUMAN	Myoglobin	SMA Baseline / non-SMA	0.895777	0.895777	86.0612	1.86061	0.311725	0.937597
P02452	COL1A1	CO1A1_HUMAN	Collagen alpha-1(I) chain	SMA Baseline / non-SMA	0.29837	0.29837	22.9755	1.22975	0.302843	0.937597
P02462	COL4A1	CO4A1_HUMAN	Collagen alpha-1(IV) chain	SMA Baseline / non-SMA	0.208562	0.208562	15.5536	1.15554	0.307513	0.937597
P02745	C1QA	C1QA_HUMAN	Complement C1q subcomponent subunit A	SMA Baseline / non-SMA	0.255964	0.255964	19.4134	1.19413	0.308413	0.937597
P02746	C1QB	C1QB_HUMAN	Complement C1q subcomponent subunit B	SMA Baseline / non-SMA	0.162862	0.162862	11.9506	1.11951	0.33981	0.937597
P02760	AMBP	AMBP_HUMAN	Protein AMBP	SMA Baseline / non-SMA	-0.747276	0.747276	-40.4273	0.595727	0.276796	0.937597
P02775	PPBP	CXCL7_HUMAN	Platelet basic protein	SMA Baseline / non-SMA	1.94571	1.94571	285.228	3.85228	0.284851	0.937597
P04040	CAT	CATA_HUMAN	Catalase	SMA Baseline / non-SMA	6.18629	6.18629	7182.12	72.8212	0.336851	0.937597
P04062	GBA	GLCM_HUMAN	Lysosomal acid glucosylceramidase	SMA Baseline / non-SMA	-0.702957	0.702957	-38.5688	0.614312	0.281172	0.937597
P04156	PRNP	PRIO_HUMAN	Major prion protein	SMA Baseline / non-SMA	0.527934	0.527934	44.1863	1.44186	0.305527	0.937597
P05976	MYL1	MYL1_HUMAN	Myosin light chain 1/3, skeletal muscle isoform	SMA Baseline / non-SMA	1.13613	1.13613	119.79	2.1979	0.279857	0.937597
P06331	IGHV4-34	HV434_HUMAN	Immunoglobulin heavy variable 4-34	SMA Baseline / non-SMA	1.27818	1.27818	142.533	2.42533	0.292192	0.937597
P06733	ENO1	ENOA_HUMAN	Alpha-enolase	SMA Baseline / non-SMA	0.379954	0.379954	30.1301	1.3013	0.280243	0.937597
P06865	HEXA	HEXA_HUMAN	Beta-hexosaminidase subunit alpha	SMA Baseline / non-SMA	0.220411	0.220411	16.5066	1.16507	0.341868	0.937597
P07686	HEXB	HEXB_HUMAN	Beta-hexosaminidase subunit beta	SMA Baseline / non-SMA	0.412385	0.412385	33.0884	1.33088	0.281753	0.937597
P08123	COL1A2	CO1A2_HUMAN	Collagen alpha-2(I) chain	SMA Baseline / non-SMA	0.426907	0.426907	34.4348	1.34435	0.277398	0.937597
P08294	SOD3	SODE_HUMAN	Extracellular superoxide dismutase [Cu-Zn]	SMA Baseline / non-SMA	0.767283	0.767283	70.2061	1.70206	0.285349	0.937597
P08637	FCGR3A	FCG3A_HUMAN	Low affinity immunoglobulin gamma Fc region receptor III-A	SMA Baseline / non-SMA	-0.406694	0.406694	-24.565	0.75435	0.29799	0.937597
P08758	ANXA5	ANXA5_HUMAN	Annexin A5	SMA Baseline / non-SMA	1.60841	1.60841	204.916	3.04916	0.316958	0.937597
P08887	IL6R	IL6RA_HUMAN	Interleukin-6 receptor subunit alpha	SMA Baseline / non-SMA	0.46369	0.46369	37.9065	1.37906	0.325992	0.937597
P09486	SPARC	SPRC_HUMAN	SPARC	SMA Baseline / non-SMA	0.458726	0.458726	37.4328	1.37433	0.317742	0.937597
P09619	PDGFRB	PGFRB_HUMAN	Platelet-derived growth factor receptor beta	SMA Baseline / non-SMA	0.541238	0.541238	45.5221	1.45522	0.284835	0.937597
P09622	DLD	DLDH_HUMAN	Dihydrolipoyl dehydrogenase, mitochondrial	SMA Baseline / non-SMA	0.495734	0.495734	41.0038	1.41004	0.334285	0.937597
P09668	CTSH	CATH_HUMAN	Pro-cathepsin H	SMA Baseline / non-SMA	0.277174	0.277174	21.1818	1.21182	0.267592	0.937597
P0C0L5	C4B	CO4B_HUMAN	Complement C4-B	SMA Baseline / non-SMA	-0.214954	0.214954	-13.8427	0.861573	0.324743	0.937597
P10721	KIT	KIT_HUMAN	Mast/stem cell growth factor receptor Kit	SMA Baseline / non-SMA	0.479403	0.479403	39.4166	1.39417	0.288987	0.937597
P13521	SCG2	SCG2_HUMAN	Secretogranin-2	SMA Baseline / non-SMA	0.58085	0.58085	49.573	1.49573	0.328927	0.937597
P13716	ALAD	HEM2_HUMAN	Delta-aminolevulinic acid dehydratase	SMA Baseline / non-SMA	2.72568	2.72568	561.471	6.61471	0.316773	0.937597
P14543	NID1	NID1_HUMAN	Nidogen-1	SMA Baseline / non-SMA	0.5944	0.5944	50.9845	1.50985	0.284752	0.937597
P16152	CBR1	CBR1_HUMAN	Carbonyl reductase [NADPH] 1	SMA Baseline / non-SMA	0.953148	0.953148	93.6092	1.93609	0.282154	0.937597
P20160	AZU1	CAP7_HUMAN	Azurocidin	SMA Baseline / non-SMA	12.6183	12.6183	628666	6287.66	0.329813	0.937597
P20851	C4BPB	C4BPB_HUMAN	C4b-binding protein beta chain	SMA Baseline / non-SMA	0.903748	0.903748	87.092	1.87092	0.324061	0.937597
P25311	AZGP1	ZA2G_HUMAN	Zinc-alpha-2-glycoprotein	SMA Baseline / non-SMA	-1.08327	1.08327	-52.8041	0.471959	0.328849	0.937597
P26447	S100A4	S10A4_HUMAN	Protein S100-A4	SMA Baseline / non-SMA	3.18269	3.18269	807.998	9.07998	0.275962	0.937597
P28799	GRN	GRN_HUMAN	Progranulin	SMA Baseline / non-SMA	0.24356	0.24356	18.391	1.18391	0.30208	0.937597
P30041	PRDX6	PRDX6_HUMAN	Peroxiredoxin-6	SMA Baseline / non-SMA	3.13758	3.13758	780.049	8.80049	0.28816	0.937597
P32119	PRDX2	PRDX2_HUMAN	Peroxiredoxin-2	SMA Baseline / non-SMA	2.12286	2.12286	335.556	4.35556	0.312524	0.937597
P33908	MAN1A1	MA1A1_HUMAN	Mannosyl-oligosaccharide 1,2-alpha-mannosidase IA	SMA Baseline / non-SMA	0.377069	0.377069	29.87	1.2987	0.325226	0.937597
P35542	SAA4	SAA4_HUMAN	Serum amyloid A-4 protein	SMA Baseline / non-SMA	-0.605841	0.605841	-34.2912	0.657088	0.34154	0.937597
P37802	TAGLN2	TAGL2_HUMAN	Transgelin-2	SMA Baseline / non-SMA	0.7299	0.7299	65.8524	1.65852	0.286876	0.937597
P40967	PMEL	PMEL_HUMAN	Melanocyte protein PMEL	SMA Baseline / non-SMA	0.380628	0.380628	30.1909	1.30191	0.331338	0.937597
P47972	NPTX2	NPTX2_HUMAN	Neuronal pentraxin-2	SMA Baseline / non-SMA	0.711717	0.711717	63.7752	1.63775	0.307279	0.937597
P48058	GRIA4	GRIA4_HUMAN	Glutamate receptor 4	SMA Baseline / non-SMA	0.662092	0.662092	58.2376	1.58238	0.31119	0.937597
P48637	GSS	GSHB_HUMAN	Glutathione synthetase	SMA Baseline / non-SMA	0.43659	0.43659	35.3402	1.3534	0.325139	0.937597
P51801	CLCNKB	CLCKB_HUMAN	Chloride channel protein ClC-Kb	SMA Baseline / non-SMA	0.372473	0.372473	29.457	1.29457	0.331941	0.937597
P58417	NXPH1	NXPH1_HUMAN	Neurexophilin-1	SMA Baseline / non-SMA	0.763347	0.763347	69.7424	1.69742	0.274596	0.937597
P59665	DEFA1	DEF1_HUMAN	Neutrophil defensin 1	SMA Baseline / non-SMA	2.58334	2.58334	499.327	5.99327	0.329654	0.937597
P60174	TPI1	TPIS_HUMAN	Triosephosphate isomerase	SMA Baseline / non-SMA	0.208818	0.208818	15.5741	1.15574	0.296363	0.937597
P61769	B2M	B2MG_HUMAN	Beta-2-microglobulin	SMA Baseline / non-SMA	-0.125783	0.125783	-8.34936	0.916506	0.334809	0.937597
P62258	YWHAE	1433E_HUMAN	14-3-3 protein epsilon	SMA Baseline / non-SMA	1.86027	1.86027	263.075	3.63075	0.299167	0.937597
P62937	PPIA	PPIA_HUMAN	Peptidyl-prolyl cis-trans isomerase A	SMA Baseline / non-SMA	0.605315	0.605315	52.131	1.52131	0.30781	0.937597
P63241;Q6IS14;Q9GZV4	EIF5A;EIF5AL1;EIF5A2	IF5A1_HUMAN;IF5AL_HUMAN;IF5A2_HUMAN	Eukaryotic translation initiation factor 5A-1;Eukaryotic translation initiation factor 5A-1-like;Eukaryotic translation initiation factor 5A-2	SMA Baseline / non-SMA	0.606035	0.606035	52.207	1.52207	0.304867	0.937597
P68431;P84243;Q16695;Q6NXT2;Q71DI3	HIST1H3A;H3F3A;HIST3H3;H3F3C;HIST2H3A	H31_HUMAN;H33_HUMAN;H31T_HUMAN;H3C_HUMAN;H32_HUMAN	Histone H3.1;Histone H3.3;Histone H3.1t;Histone H3.3C;Histone H3.2	SMA Baseline / non-SMA	9.81888	9.81888	90218.8	903.188	0.324559	0.937597
P68871	HBB	HBB_HUMAN	Hemoglobin subunit beta	SMA Baseline / non-SMA	7.34219	7.34219	16126.3	162.263	0.341475	0.937597
P80108	GPLD1	PHLD_HUMAN	Phosphatidylinositol-glycan-specific phospholipase D	SMA Baseline / non-SMA	0.304045	0.304045	23.4601	1.2346	0.288013	0.937597
Q13231	CHIT1	CHIT1_HUMAN	Chitotriosidase-1	SMA Baseline / non-SMA	0.761059	0.761059	69.4734	1.69473	0.314668	0.937597
Q13519	PNOC	PNOC_HUMAN	Prepronociceptin	SMA Baseline / non-SMA	0.527124	0.527124	44.1054	1.44105	0.342121	0.937597
Q13634	CDH18	CAD18_HUMAN	Cadherin-18	SMA Baseline / non-SMA	-0.248356	0.248356	-15.8145	0.841855	0.330619	0.937597
Q15904	ATP6AP1	VAS1_HUMAN	V-type proton ATPase subunit S1	SMA Baseline / non-SMA	0.543022	0.543022	45.7021	1.45702	0.270364	0.937597
Q86SR1	GALNT10	GLT10_HUMAN	Polypeptide N-acetylgalactosaminyltransferase 10	SMA Baseline / non-SMA	0.549764	0.549764	46.3846	1.46385	0.313934	0.937597
Q86TY3	ARMH4	ARMD4_HUMAN	Armadillo-like helical domain-containing protein 4	SMA Baseline / non-SMA	0.343517	0.343517	26.8846	1.26885	0.267527	0.937597
Q86UX2	ITIH5	ITIH5_HUMAN	Inter-alpha-trypsin inhibitor heavy chain H5	SMA Baseline / non-SMA	0.324574	0.324574	25.2294	1.25229	0.269159	0.937597
Q86VZ4	LRP11	LRP11_HUMAN	Low-density lipoprotein receptor-related protein 11	SMA Baseline / non-SMA	0.707307	0.707307	63.2753	1.63275	0.281849	0.937597
Q92854	SEMA4D	SEM4D_HUMAN	Semaphorin-4D	SMA Baseline / non-SMA	-0.351546	0.351546	-21.6256	0.783744	0.325098	0.937597
Q96FE5	LINGO1	LIGO1_HUMAN	Leucine-rich repeat and immunoglobulin-like domain-containing nogo receptor-interacting protein 1	SMA Baseline / non-SMA	0.525421	0.525421	43.9354	1.43935	0.300536	0.937597
Q96PD5	PGLYRP2	PGRP2_HUMAN	N-acetylmuramoyl-L-alanine amidase	SMA Baseline / non-SMA	-0.271351	0.271351	-17.1457	0.828543	0.327	0.937597
Q99497	PARK7	PARK7_HUMAN	Protein/nucleic acid deglycase DJ-1	SMA Baseline / non-SMA	0.406283	0.406283	32.5267	1.32527	0.298094	0.937597
Q99574	SERPINI1	NEUS_HUMAN	Neuroserpin	SMA Baseline / non-SMA	0.240197	0.240197	18.1154	1.18115	0.340796	0.937597
Q99715	COL12A1	COCA1_HUMAN	Collagen alpha-1(XII) chain	SMA Baseline / non-SMA	0.667401	0.667401	58.8209	1.58821	0.270204	0.937597
Q9BTY2	FUCA2	FUCO2_HUMAN	Plasma alpha-L-fucosidase	SMA Baseline / non-SMA	0.549694	0.549694	46.3775	1.46378	0.280115	0.937597
Q9BXN1	ASPN	ASPN_HUMAN	Asporin	SMA Baseline / non-SMA	1.14204	1.14204	120.693	2.20693	0.318937	0.937597
Q9BZR6	RTN4R	RTN4R_HUMAN	Reticulon-4 receptor	SMA Baseline / non-SMA	0.582008	0.582008	49.6932	1.49693	0.267339	0.937597
Q9H336	CRISPLD1	CRLD1_HUMAN	Cysteine-rich secretory protein LCCL domain-containing 1	SMA Baseline / non-SMA	0.44364	0.44364	36.0032	1.36003	0.309811	0.937597
Q9H8L6	MMRN2	MMRN2_HUMAN	Multimerin-2	SMA Baseline / non-SMA	0.426136	0.426136	34.363	1.34363	0.315472	0.937597
Q9HCU0	CD248	CD248_HUMAN	Endosialin	SMA Baseline / non-SMA	0.180565	0.180565	13.3328	1.13333	0.327998	0.937597
Q9NPD7	NRN1	NRN1_HUMAN	Neuritin	SMA Baseline / non-SMA	0.227589	0.227589	17.0877	1.17088	0.337821	0.937597
Q9NX62	IMPAD1	IMPA3_HUMAN	Inositol monophosphatase 3	SMA Baseline / non-SMA	0.427037	0.427037	34.4469	1.34447	0.34164	0.937597
Q9NY97	B3GNT2	B3GN2_HUMAN	N-acetyllactosaminide beta-1,3-N-acetylglucosaminyltransferase 2	SMA Baseline / non-SMA	0.501942	0.501942	41.6119	1.41612	0.295673	0.937597
Q9NZR2	LRP1B	LRP1B_HUMAN	Low-density lipoprotein receptor-related protein 1B	SMA Baseline / non-SMA	0.630506	0.630506	54.8108	1.54811	0.279412	0.937597
Q9UBX7	KLK11	KLK11_HUMAN	Kallikrein-11	SMA Baseline / non-SMA	0.88274	0.88274	84.3874	1.84387	0.301701	0.937597
Q9UF11	PLEKHB1	PKHB1_HUMAN	Pleckstrin homology domain-containing family B member 1	SMA Baseline / non-SMA	-0.274125	0.274125	-17.3048	0.826952	0.288386	0.937597
Q9ULF5	SLC39A10	S39AA_HUMAN	Zinc transporter ZIP10	SMA Baseline / non-SMA	0.756649	0.756649	68.9561	1.68956	0.321719	0.937597
Q9ULL4	PLXNB3	PLXB3_HUMAN	Plexin-B3	SMA Baseline / non-SMA	0.204733	0.204733	15.2473	1.15247	0.335842	0.937597
Q9UMX5	NENF	NENF_HUMAN	Neudesin	SMA Baseline / non-SMA	0.159548	0.159548	11.6937	1.11694	0.339147	0.937597
Q9UPU3	SORCS3	SORC3_HUMAN	VPS10 domain-containing receptor SorCS3	SMA Baseline / non-SMA	0.494317	0.494317	40.8654	1.40865	0.312298	0.937597
Q9UQM7	CAMK2A	KCC2A_HUMAN	Calcium/calmodulin-dependent protein kinase type II subunit alpha	SMA Baseline / non-SMA	-0.239075	0.239075	-15.2712	0.847288	0.325381	0.937597
P54108	CRISP3	CRIS3_HUMAN	Cysteine-rich secretory protein 3	SMA Baseline / non-SMA	0.763572	0.763572	69.7689	1.69769	0.342742	0.937653
Q6UXZ4	UNC5D	UNC5D_HUMAN	Netrin receptor UNC5D	SMA Baseline / non-SMA	2.47002	2.47002	454.053	5.54053	0.342877	0.937653
P0DMV8;P0DMV9	HSPA1A;HSPA1B	HS71A_HUMAN;HS71B_HUMAN	Heat shock 70 kDa protein 1A;Heat shock 70 kDa protein 1B	SMA Baseline / non-SMA	0.289618	0.289618	22.2316	1.22232	0.343309	0.938087
A0A0C4DH31	IGHV1-18	HV118_HUMAN	Immunoglobulin heavy variable 1-18	SMA Baseline / non-SMA	1.20259	1.20259	130.152	2.30152	0.343952	0.938172
P69905	HBA1	HBA_HUMAN	Hemoglobin subunit alpha	SMA Baseline / non-SMA	7.03958	7.03958	13056	131.56	0.344707	0.938172
Q7KZ85	SUPT6H	SPT6H_HUMAN	Transcription elongation factor SPT6	SMA Baseline / non-SMA	7.35072	7.35072	16222.5	163.225	0.344656	0.938172
P61981	YWHAG	1433G_HUMAN	14-3-3 protein gamma	SMA Baseline / non-SMA	1.01738	1.01738	102.424	2.02424	0.345055	0.938375
A0A0C4DH33	IGHV1-24	HV124_HUMAN	Immunoglobulin heavy variable 1-24	SMA Baseline / non-SMA	0.710021	0.710021	63.5828	1.63583	0.346043	0.940317
A0A0B4J1V2	IGHV2-26	HV226_HUMAN	Immunoglobulin heavy variable 2-26	SMA Baseline / non-SMA	0.818001	0.818001	76.2962	1.76296	0.349541	0.941214
O00299	CLIC1	CLIC1_HUMAN	Chloride intracellular channel protein 1	SMA Baseline / non-SMA	0.901969	0.901969	86.8615	1.86862	0.347163	0.941214
P0DP02	IGHV3-30-3	HVC33_HUMAN	Immunoglobulin heavy variable 3-30-3	SMA Baseline / non-SMA	0.396181	0.396181	31.6019	1.31602	0.348555	0.941214
P12110	COL6A2	CO6A2_HUMAN	Collagen alpha-2(VI) chain	SMA Baseline / non-SMA	0.313274	0.313274	24.2524	1.24252	0.349559	0.941214
P30043	BLVRB	BLVRB_HUMAN	Flavin reductase (NADPH)	SMA Baseline / non-SMA	3.6648	3.6648	1168.27	12.6827	0.349139	0.941214
P69891	HBG1	HBG1_HUMAN	Hemoglobin subunit gamma-1	SMA Baseline / non-SMA	5.53772	5.53772	4545.36	46.4536	0.349921	0.941214
Q9BY67	CADM1	CADM1_HUMAN	Cell adhesion molecule 1	SMA Baseline / non-SMA	0.273073	0.273073	20.8379	1.20838	0.350074	0.941214
Q9NY72	SCN3B	SCN3B_HUMAN	Sodium channel subunit beta-3	SMA Baseline / non-SMA	0.982252	0.982252	97.5546	1.97555	0.351035	0.941214
Q9UK28	TMEM59L	TM59L_HUMAN	Transmembrane protein 59-like	SMA Baseline / non-SMA	0.338046	0.338046	26.4044	1.26404	0.350897	0.941214
Q9Y5G0	PCDHGB5	PCDGH_HUMAN	Protocadherin gamma-B5	SMA Baseline / non-SMA	1.13821	1.13821	120.108	2.20108	0.348023	0.941214
P02042	HBD	HBD_HUMAN	Hemoglobin subunit delta	SMA Baseline / non-SMA	3.73646	3.73646	1232.87	13.3287	0.352485	0.943118
Q8N149	LILRA2	LIRA2_HUMAN	Leukocyte immunoglobulin-like receptor subfamily A member 2	SMA Baseline / non-SMA	-0.574819	0.574819	-32.8629	0.671371	0.35312	0.943118
P04792	HSPB1	HSPB1_HUMAN	Heat shock protein beta-1	SMA Baseline / non-SMA	0.908088	0.908088	87.6557	1.87656	0.354126	0.945071
O75493	CA11	CAH11_HUMAN	Carbonic anhydrase-related protein 11	SMA Baseline / non-SMA	0.623749	0.623749	54.0874	1.54087	0.359806	0.9451
P00746	CFD	CFAD_HUMAN	Complement factor D	SMA Baseline / non-SMA	-0.235502	0.235502	-15.0611	0.849389	0.367472	0.9451
P01624	IGKV3-15	KV315_HUMAN	Immunoglobulin kappa variable 3-15	SMA Baseline / non-SMA	0.417747	0.417747	33.584	1.33584	0.359719	0.9451
P02730	SLC4A1	B3AT_HUMAN	Band 3 anion transport protein	SMA Baseline / non-SMA	4.94416	4.94416	2978.51	30.7851	0.357547	0.9451
P07225	PROS1	PROS_HUMAN	Vitamin K-dependent protein S	SMA Baseline / non-SMA	0.276153	0.276153	21.0962	1.21096	0.368445	0.9451
P19022	CDH2	CADH2_HUMAN	Cadherin-2	SMA Baseline / non-SMA	0.363202	0.363202	28.6278	1.28628	0.368609	0.9451
P22314	UBA1	UBA1_HUMAN	Ubiquitin-like modifier-activating enzyme 1	SMA Baseline / non-SMA	4.58309	4.58309	2296.88	23.9688	0.356218	0.9451
P29401	TKT	TKT_HUMAN	Transketolase	SMA Baseline / non-SMA	0.830456	0.830456	77.8248	1.77825	0.368645	0.9451
P29622	SERPINA4	KAIN_HUMAN	Kallistatin	SMA Baseline / non-SMA	-0.274105	0.274105	-17.3037	0.826963	0.366564	0.9451
P46531	NOTCH1	NOTC1_HUMAN	Neurogenic locus notch homolog protein 1	SMA Baseline / non-SMA	1.07919	1.07919	111.285	2.11285	0.36296	0.9451
P55083	MFAP4	MFAP4_HUMAN	Microfibril-associated glycoprotein 4	SMA Baseline / non-SMA	-0.241888	0.241888	-15.4362	0.845638	0.363251	0.9451
P63104	YWHAZ	1433Z_HUMAN	14-3-3 protein zeta/delta	SMA Baseline / non-SMA	0.388708	0.388708	30.922	1.30922	0.370125	0.9451
P98172	EFNB1	EFNB1_HUMAN	Ephrin-B1	SMA Baseline / non-SMA	-0.169599	0.169599	-11.091	0.88909	0.367031	0.9451
Q01995	TAGLN	TAGL_HUMAN	Transgelin	SMA Baseline / non-SMA	0.522216	0.522216	43.616	1.43616	0.359183	0.9451
Q06828	FMOD	FMOD_HUMAN	Fibromodulin	SMA Baseline / non-SMA	0.633697	0.633697	55.1536	1.55154	0.363433	0.9451
Q6UXK5	LRRN1	LRRN1_HUMAN	Leucine-rich repeat neuronal protein 1	SMA Baseline / non-SMA	0.11919	0.11919	8.61248	1.08612	0.356251	0.9451
Q8N9V7	TOPAZ1	TOPZ1_HUMAN	Protein TOPAZ1	SMA Baseline / non-SMA	0.507172	0.507172	42.1262	1.42126	0.360813	0.9451
Q9H1B5	XYLT2	XYLT2_HUMAN	Xylosyltransferase 2	SMA Baseline / non-SMA	0.993419	0.993419	99.0897	1.9909	0.362971	0.9451
Q9H6X2	ANTXR1	ANTR1_HUMAN	Anthrax toxin receptor 1	SMA Baseline / non-SMA	0.394837	0.394837	31.4794	1.31479	0.367088	0.9451
Q86UW8	HAPLN4	HPLN4_HUMAN	Hyaluronan and proteoglycan link protein 4	SMA Baseline / non-SMA	-0.52267	0.52267	-30.3918	0.696082	0.370877	0.945655
P13284	IFI30	GILT_HUMAN	Gamma-interferon-inducible lysosomal thiol reductase	SMA Baseline / non-SMA	0.550875	0.550875	46.4974	1.46497	0.371817	0.946453
P00915	CA1	CAH1_HUMAN	Carbonic anhydrase 1	SMA Baseline / non-SMA	3.18353	3.18353	808.527	9.08527	0.373036	0.947358
P54756	EPHA5	EPHA5_HUMAN	Ephrin type-A receptor 5	SMA Baseline / non-SMA	0.842707	0.842707	79.3413	1.79341	0.373202	0.947358
Q14767	LTBP2	LTBP2_HUMAN	Latent-transforming growth factor beta-binding protein 2	SMA Baseline / non-SMA	0.604792	0.604792	52.076	1.52076	0.374827	0.947478
O75368	SH3BGRL	SH3L1_HUMAN	SH3 domain-binding glutamic acid-rich-like protein	SMA Baseline / non-SMA	-0.19679	0.19679	-12.751	0.87249	0.377086	0.951257
P02749	APOH	APOH_HUMAN	Beta-2-glycoprotein 1	SMA Baseline / non-SMA	1.26874	1.26874	140.951	2.40951	0.377438	0.951257
P52952	NKX2-5	NKX25_HUMAN	Homeobox protein Nkx-2.5	SMA Baseline / non-SMA	-2.22981	2.22981	-78.6813	0.213187	0.377605	0.951257
P35908	KRT2	K22E_HUMAN	Keratin, type II cytoskeletal 2 epidermal	SMA Baseline / non-SMA	1.83355	1.83355	256.413	3.56413	0.37996	0.95445
Q86TH1	ADAMTSL2	ATL2_HUMAN	ADAMTS-like protein 2	SMA Baseline / non-SMA	0.347254	0.347254	27.2137	1.27214	0.380402	0.95445
O60243	HS6ST1	H6ST1_HUMAN	Heparan-sulfate 6-O-sulfotransferase 1	SMA Baseline / non-SMA	0.384134	0.384134	30.5076	1.30508	0.381023	0.955202
A0A0A0MT36	IGKV6D-21	KVD21_HUMAN	Immunoglobulin kappa variable 6D-21	SMA Baseline / non-SMA	1.29125	1.29125	144.739	2.44739	0.38669	0.956958
A0A0B4J1X8	IGHV3-43	HV343_HUMAN	Immunoglobulin heavy variable 3-43	SMA Baseline / non-SMA	1.11243	1.11243	116.209	2.16209	0.400302	0.956958
P00338	LDHA	LDHA_HUMAN	L-lactate dehydrogenase A chain	SMA Baseline / non-SMA	-0.282655	0.282655	-17.7923	0.822077	0.395462	0.956958
P00505	GOT2	AATM_HUMAN	Aspartate aminotransferase, mitochondrial	SMA Baseline / non-SMA	0.176936	0.176936	13.048	1.13048	0.407885	0.956958
P01591	JCHAIN	IGJ_HUMAN	Immunoglobulin J chain	SMA Baseline / non-SMA	0.461304	0.461304	37.6786	1.37679	0.406492	0.956958
P01703	IGLV1-40	LV140_HUMAN	Immunoglobulin lambda variable 1-40	SMA Baseline / non-SMA	0.421056	0.421056	33.8907	1.33891	0.395648	0.956958
P01718	IGLV3-27	LV327_HUMAN	Immunoglobulin lambda variable 3-27	SMA Baseline / non-SMA	0.419443	0.419443	33.7411	1.33741	0.401671	0.956958
P02652	APOA2	APOA2_HUMAN	Apolipoprotein A-II	SMA Baseline / non-SMA	-0.239545	0.239545	-15.2988	0.847012	0.397387	0.956958
P03952	KLKB1	KLKB1_HUMAN	Plasma kallikrein	SMA Baseline / non-SMA	-0.401968	0.401968	-24.3175	0.756825	0.400622	0.956958
P06681	C2	CO2_HUMAN	Complement C2	SMA Baseline / non-SMA	-0.20724	0.20724	-13.3807	0.866193	0.410165	0.956958
P14618	PKM	KPYM_HUMAN	Pyruvate kinase PKM	SMA Baseline / non-SMA	-0.257533	0.257533	-16.3483	0.836517	0.399657	0.956958
P16035	TIMP2	TIMP2_HUMAN	Metalloproteinase inhibitor 2	SMA Baseline / non-SMA	0.52376	0.52376	43.7698	1.4377	0.406276	0.956958
P16157	ANK1	ANK1_HUMAN	Ankyrin-1	SMA Baseline / non-SMA	2.22856	2.22856	368.666	4.68666	0.404151	0.956958
P17174	GOT1	AATC_HUMAN	Aspartate aminotransferase, cytoplasmic	SMA Baseline / non-SMA	-0.164746	0.164746	-10.7915	0.892085	0.396334	0.956958
P23470	PTPRG	PTPRG_HUMAN	Receptor-type tyrosine-protein phosphatase gamma	SMA Baseline / non-SMA	0.474452	0.474452	38.9391	1.38939	0.390998	0.956958
P26038	MSN	MOES_HUMAN	Moesin	SMA Baseline / non-SMA	0.364462	0.364462	28.7401	1.2874	0.382765	0.956958
P27169	PON1	PON1_HUMAN	Serum paraoxonase/arylesterase 1	SMA Baseline / non-SMA	-0.674989	0.674989	-37.3663	0.626337	0.385834	0.956958
P43121	MCAM	MUC18_HUMAN	Cell surface glycoprotein MUC18	SMA Baseline / non-SMA	0.3325	0.3325	25.9194	1.25919	0.383728	0.956958
Q03591	CFHR1	FHR1_HUMAN	Complement factor H-related protein 1	SMA Baseline / non-SMA	-0.120647	0.120647	-8.02249	0.919775	0.392123	0.956958
Q14520	HABP2	HABP2_HUMAN	Hyaluronan-binding protein 2	SMA Baseline / non-SMA	0.207314	0.207314	15.4537	1.15454	0.408973	0.956958
Q6UVK1	CSPG4	CSPG4_HUMAN	Chondroitin sulfate proteoglycan 4	SMA Baseline / non-SMA	0.199793	0.199793	14.8534	1.14853	0.404252	0.956958
Q6UXB8	PI16	PI16_HUMAN	Peptidase inhibitor 16	SMA Baseline / non-SMA	-0.455019	0.455019	-27.0499	0.729501	0.407013	0.956958
Q96GW7	BCAN	PGCB_HUMAN	Brevican core protein	SMA Baseline / non-SMA	0.335625	0.335625	26.1924	1.26192	0.397532	0.956958
Q96PQ0	SORCS2	SORC2_HUMAN	VPS10 domain-containing receptor SorCS2	SMA Baseline / non-SMA	-0.198046	0.198046	-12.8269	0.871731	0.382196	0.956958
Q9BRK5	SDF4	CAB45_HUMAN	45 kDa calcium-binding protein	SMA Baseline / non-SMA	0.218882	0.218882	16.3832	1.16383	0.397492	0.956958
Q9BYJ0	FGFBP2	FGFP2_HUMAN	Fibroblast growth factor-binding protein 2	SMA Baseline / non-SMA	0.482038	0.482038	39.6715	1.39672	0.398814	0.956958
Q9NS15	LTBP3	LTBP3_HUMAN	Latent-transforming growth factor beta-binding protein 3	SMA Baseline / non-SMA	0.468483	0.468483	38.3653	1.38365	0.407083	0.956958
Q9ULI3	HEG1	HEG1_HUMAN	Protein HEG homolog 1	SMA Baseline / non-SMA	0.253236	0.253236	19.1877	1.19188	0.391416	0.956958
Q9Y3B3	TMED7	TMED7_HUMAN	Transmembrane emp24 domain-containing protein 7	SMA Baseline / non-SMA	0.379142	0.379142	30.0568	1.30057	0.400941	0.956958
P52797	EFNA3	EFNA3_HUMAN	Ephrin-A3	SMA Baseline / non-SMA	0.246462	0.246462	18.6294	1.18629	0.411067	0.958411
Q16620	NTRK2	NTRK2_HUMAN	BDNF/NT-3 growth factors receptor	SMA Baseline / non-SMA	0.466241	0.466241	38.1505	1.38151	0.412048	0.959431
A0A075B6K4	IGLV3-10	LV310_HUMAN	Immunoglobulin lambda variable 3-10	SMA Baseline / non-SMA	0.424008	0.424008	34.165	1.34165	0.414895	0.960679
P01037	CST1	CYTN_HUMAN	Cystatin-SN	SMA Baseline / non-SMA	-1.30327	1.30327	-59.4793	0.405207	0.414245	0.960679
P17936	IGFBP3	IBP3_HUMAN	Insulin-like growth factor-binding protein 3	SMA Baseline / non-SMA	0.619875	0.619875	53.6742	1.53674	0.414629	0.960679
P52803	EFNA5	EFNA5_HUMAN	Ephrin-A5	SMA Baseline / non-SMA	0.169697	0.169697	12.4822	1.12482	0.413569	0.960679
Q86Y38	XYLT1	XYLT1_HUMAN	Xylosyltransferase 1	SMA Baseline / non-SMA	0.439667	0.439667	35.6291	1.35629	0.415509	0.960934
P05451;P48304	REG1A;REG1B	REG1A_HUMAN;REG1B_HUMAN	Lithostathine-1-alpha;Lithostathine-1-beta	SMA Baseline / non-SMA	-0.525417	0.525417	-30.5242	0.694758	0.4164	0.962195
Q9H2E6	SEMA6A	SEM6A_HUMAN	Semaphorin-6A	SMA Baseline / non-SMA	0.604862	0.604862	52.0834	1.52083	0.417042	0.962195
A6NMY6;P07355	ANXA2P2;ANXA2	AXA2L_HUMAN;ANXA2_HUMAN	Putative annexin A2-like protein;Annexin A2	SMA Baseline / non-SMA	0.95129	0.95129	93.3601	1.9336	0.419386	0.962734
O75093	SLIT1	SLIT1_HUMAN	Slit homolog 1 protein	SMA Baseline / non-SMA	0.459362	0.459362	37.4934	1.37493	0.420495	0.962734
P07711	CTSL	CATL1_HUMAN	Cathepsin L1	SMA Baseline / non-SMA	0.274503	0.274503	20.9577	1.20958	0.418	0.962734
Q641Q3	METRNL	METRL_HUMAN	Meteorin-like protein	SMA Baseline / non-SMA	0.24757	0.24757	18.7206	1.18721	0.418182	0.962734
P09417	QDPR	DHPR_HUMAN	Dihydropteridine reductase	SMA Baseline / non-SMA	-0.473249	0.473249	-27.9659	0.720341	0.421728	0.962998
Q92945;Q96AE4	KHSRP;FUBP1	FUBP2_HUMAN;FUBP1_HUMAN	Far upstream element-binding protein 2;Far upstream element-binding protein 1	SMA Baseline / non-SMA	-0.248512	0.248512	-15.8236	0.841764	0.421545	0.962998
P22061	PCMT1	PIMT_HUMAN	Protein-L-isoaspartate(D-aspartate) O-methyltransferase	SMA Baseline / non-SMA	0.282652	0.282652	21.6429	1.21643	0.424847	0.966113
Q8IUE6	HIST2H2AB	H2A2B_HUMAN	Histone H2A type 2-B	SMA Baseline / non-SMA	-1.79437	1.79437	-71.1702	0.288298	0.425348	0.966113
O43157	PLXNB1	PLXB1_HUMAN	Plexin-B1	SMA Baseline / non-SMA	0.236545	0.236545	17.8168	1.17817	0.425648	0.966154
O95196	CSPG5	CSPG5_HUMAN	Chondroitin sulfate proteoglycan 5	SMA Baseline / non-SMA	0.180764	0.180764	13.3484	1.13348	0.429688	0.966957
P01042	KNG1	KNG1_HUMAN	Kininogen-1	SMA Baseline / non-SMA	-0.152845	0.152845	-10.0525	0.899475	0.42784	0.966957
P04196	HRG	HRG_HUMAN	Histidine-rich glycoprotein	SMA Baseline / non-SMA	-0.190441	0.190441	-12.3662	0.876338	0.429241	0.966957
Q16674	MIA	MIA_HUMAN	Melanoma-derived growth regulatory protein	SMA Baseline / non-SMA	-1.75072	1.75072	-70.2846	0.297154	0.428832	0.966957
Q6EMK4	VASN	VASN_HUMAN	Vasorin	SMA Baseline / non-SMA	-0.0947251	0.0947251	-6.35493	0.936451	0.426447	0.966957
Q9UBQ6	EXTL2	EXTL2_HUMAN	Exostosin-like 2	SMA Baseline / non-SMA	-0.384229	0.384229	-23.3812	0.766188	0.429712	0.966957
P04114	APOB	APOB_HUMAN	Apolipoprotein B-100	SMA Baseline / non-SMA	0.319922	0.319922	24.8263	1.24826	0.433688	0.968128
P11047	LAMC1	LAMC1_HUMAN	Laminin subunit gamma-1	SMA Baseline / non-SMA	0.195928	0.195928	14.5461	1.14546	0.436868	0.968128
P12259	F5	FA5_HUMAN	Coagulation factor V	SMA Baseline / non-SMA	0.571681	0.571681	48.6255	1.48625	0.433191	0.968128
P63010	AP2B1	AP2B1_HUMAN	AP-2 complex subunit beta	SMA Baseline / non-SMA	-0.634473	0.634473	-35.5824	0.644176	0.436547	0.968128
Q14508	WFDC2	WFDC2_HUMAN	WAP four-disulfide core domain protein 2	SMA Baseline / non-SMA	-0.236747	0.236747	-15.1343	0.848657	0.434447	0.968128
Q16363	LAMA4	LAMA4_HUMAN	Laminin subunit alpha-4	SMA Baseline / non-SMA	-1.33325	1.33325	-60.3128	0.396872	0.435532	0.968128
Q5T749	KPRP	KPRP_HUMAN	Keratinocyte proline-rich protein	SMA Baseline / non-SMA	-0.621823	0.621823	-35.0151	0.649849	0.431142	0.968128
Q6UWP8	SBSN	SBSN_HUMAN	Suprabasin	SMA Baseline / non-SMA	-1.39643	1.39643	-62.0133	0.379867	0.43616	0.968128
Q86UN2	RTN4RL1	R4RL1_HUMAN	Reticulon-4 receptor-like 1	SMA Baseline / non-SMA	-0.294362	0.294362	-18.4567	0.815433	0.434635	0.968128
P10643	C7	CO7_HUMAN	Complement component C7	SMA Baseline / non-SMA	-0.477179	0.477179	-28.1619	0.718381	0.439405	0.969176
Q9UBP4	DKK3	DKK3_HUMAN	Dickkopf-related protein 3	SMA Baseline / non-SMA	0.154912	0.154912	11.3354	1.11335	0.438582	0.969176
P13987	CD59	CD59_HUMAN	CD59 glycoprotein	SMA Baseline / non-SMA	0.077016	0.077016	5.4834	1.05483	0.440137	0.969544
O95467	GNAS	GNAS3_HUMAN	Neuroendocrine secretory protein 55	SMA Baseline / non-SMA	0.142967	0.142967	10.4174	1.10417	0.457498	0.971063
P01876	IGHA1	IGHA1_HUMAN	Immunoglobulin heavy constant alpha 1	SMA Baseline / non-SMA	-0.173942	0.173942	-11.3583	0.886417	0.453081	0.971063
P02655	APOC2	APOC2_HUMAN	Apolipoprotein C-II	SMA Baseline / non-SMA	0.419806	0.419806	33.7747	1.33775	0.447751	0.971063
P02753	RBP4	RET4_HUMAN	Retinol-binding protein 4	SMA Baseline / non-SMA	-0.440447	0.440447	-26.3094	0.736906	0.44919	0.971063
P05408	SCG5	7B2_HUMAN	Neuroendocrine protein 7B2	SMA Baseline / non-SMA	0.287915	0.287915	22.0875	1.22087	0.450789	0.971063
P07738	BPGM	PMGE_HUMAN	Bisphosphoglycerate mutase	SMA Baseline / non-SMA	1.33929	1.33929	153.027	2.53027	0.446218	0.971063
P13611	VCAN	CSPG2_HUMAN	Versican core protein	SMA Baseline / non-SMA	0.132735	0.132735	9.63701	1.09637	0.456658	0.971063
P19021	PAM	AMD_HUMAN	Peptidyl-glycine alpha-amidating monooxygenase	SMA Baseline / non-SMA	0.364312	0.364312	28.7267	1.28727	0.447903	0.971063
P23435	CBLN1	CBLN1_HUMAN	Cerebellin-1	SMA Baseline / non-SMA	-0.330918	0.330918	-20.4969	0.795031	0.448466	0.971063
P43652	AFM	AFAM_HUMAN	Afamin	SMA Baseline / non-SMA	-0.240604	0.240604	-15.3609	0.846391	0.445598	0.971063
P52848	NDST1	NDST1_HUMAN	Bifunctional heparan sulfate N-deacetylase/N-sulfotransferase 1	SMA Baseline / non-SMA	0.499593	0.499593	41.3815	1.41381	0.456414	0.971063
P60983	GMFB	GMFB_HUMAN	Glia maturation factor beta	SMA Baseline / non-SMA	0.189694	0.189694	14.0522	1.14052	0.455632	0.971063
Q14515	SPARCL1	SPRL1_HUMAN	SPARC-like protein 1	SMA Baseline / non-SMA	0.151581	0.151581	11.0786	1.11079	0.457874	0.971063
Q7LFX5	CHST15	CHSTF_HUMAN	Carbohydrate sulfotransferase 15	SMA Baseline / non-SMA	0.223155	0.223155	16.7284	1.16728	0.442849	0.971063
Q7Z5A7	TAFA5	TAFA5_HUMAN	Chemokine-like protein TAFA-5	SMA Baseline / non-SMA	0.206124	0.206124	15.3584	1.15358	0.454158	0.971063
Q92932	PTPRN2	PTPR2_HUMAN	Receptor-type tyrosine-protein phosphatase N2	SMA Baseline / non-SMA	0.484274	0.484274	39.8882	1.39888	0.45041	0.971063
Q9BXJ0	C1QTNF5	C1QT5_HUMAN	Complement C1q tumor necrosis factor-related protein 5	SMA Baseline / non-SMA	0.457829	0.457829	37.3474	1.37347	0.453986	0.971063
A0A087WW87;P01614	IGKV2-40;IGKV2D-40	KV240_HUMAN;KVD40_HUMAN	Immunoglobulin kappa variable 2-40;Immunoglobulin kappa variable 2D-40	SMA Baseline / non-SMA	0.930515	0.930515	90.5956	1.90596	0.464899	0.971251
A0A0A0MRZ8;P04433	IGKV3D-11;IGKV3-11	KVD11_HUMAN;KV311_HUMAN	Immunoglobulin kappa variable 3D-11;Immunoglobulin kappa variable 3-11	SMA Baseline / non-SMA	1.15874	1.15874	123.262	2.23262	0.466449	0.971251
O43493	TGOLN2	TGON2_HUMAN	Trans-Golgi network integral membrane protein 2	SMA Baseline / non-SMA	0.116797	0.116797	8.43245	1.08432	0.467514	0.971251
O95965	ITGBL1	ITGBL_HUMAN	Integrin beta-like protein 1	SMA Baseline / non-SMA	0.426463	0.426463	34.3934	1.34393	0.463638	0.971251
P01817	IGHV2-5	HV205_HUMAN	Immunoglobulin heavy variable 2-5	SMA Baseline / non-SMA	0.568404	0.568404	48.2883	1.48288	0.462161	0.971251
P15586	GNS	GNS_HUMAN	N-acetylglucosamine-6-sulfatase	SMA Baseline / non-SMA	0.453804	0.453804	36.9647	1.36965	0.464661	0.971251
Q8NBI6	XXYLT1	XXLT1_HUMAN	Xyloside xylosyltransferase 1	SMA Baseline / non-SMA	0.455728	0.455728	37.1475	1.37147	0.461691	0.971251
Q9HCU4	CELSR2	CELR2_HUMAN	Cadherin EGF LAG seven-pass G-type receptor 2	SMA Baseline / non-SMA	-0.359808	0.359808	-22.0732	0.779268	0.464515	0.971251
P0DOX8		IGL1_HUMAN	Immunoglobulin lambda-1 light chain	SMA Baseline / non-SMA	0.363195	0.363195	28.6272	1.28627	0.470327	0.973561
Q99538	LGMN	LGMN_HUMAN	Legumain	SMA Baseline / non-SMA	0.610395	0.610395	52.6677	1.52668	0.47023	0.973561
Q9GZX9	TWSG1	TWSG1_HUMAN	Twisted gastrulation protein homolog 1	SMA Baseline / non-SMA	0.222788	0.222788	16.6986	1.16699	0.470966	0.974296
Q86VB7	CD163	C163A_HUMAN	Scavenger receptor cysteine-rich type 1 protein M130	SMA Baseline / non-SMA	-0.232917	0.232917	-14.9087	0.850913	0.471667	0.974571
O95159	ZFPL1	ZFPL1_HUMAN	Zinc finger protein-like 1	SMA Baseline / non-SMA	-0.220306	0.220306	-14.1616	0.858384	0.472395	0.974959
Q7Z7G0	ABI3BP	TARSH_HUMAN	Target of Nesh-SH3	SMA Baseline / non-SMA	1.04264	1.04264	106	2.06	0.473614	0.976243
P07237	P4HB	PDIA1_HUMAN	Protein disulfide-isomerase	SMA Baseline / non-SMA	0.316079	0.316079	24.4942	1.24494	0.477955	0.976686
P07339	CTSD	CATD_HUMAN	Cathepsin D	SMA Baseline / non-SMA	0.482088	0.482088	39.6764	1.39676	0.478202	0.976686
P09936	UCHL1	UCHL1_HUMAN	Ubiquitin carboxyl-terminal hydrolase isozyme L1	SMA Baseline / non-SMA	0.337031	0.337031	26.3154	1.26315	0.475222	0.976686
P12111	COL6A3	CO6A3_HUMAN	Collagen alpha-3(VI) chain	SMA Baseline / non-SMA	-0.185392	0.185392	-12.059	0.87941	0.477407	0.976686
P21810	BGN	PGS1_HUMAN	Biglycan	SMA Baseline / non-SMA	0.419006	0.419006	33.7006	1.33701	0.475205	0.976686
Q9NQX5	NPDC1	NPDC1_HUMAN	Neural proliferation differentiation and control protein 1	SMA Baseline / non-SMA	0.238744	0.238744	17.9965	1.17997	0.478723	0.976686
O95502	NPTXR	NPTXR_HUMAN	Neuronal pentraxin receptor	SMA Baseline / non-SMA	0.414646	0.414646	33.2971	1.33297	0.483305	0.976909
P19652	ORM2	A1AG2_HUMAN	Alpha-1-acid glycoprotein 2	SMA Baseline / non-SMA	-0.301402	0.301402	-18.8537	0.811463	0.480704	0.976909
Q9UNW1	MINPP1	MINP1_HUMAN	Multiple inositol polyphosphate phosphatase 1	SMA Baseline / non-SMA	0.17724	0.17724	13.0718	1.13072	0.482098	0.976909
Q9Y4C0	NRXN3	NRX3A_HUMAN	Neurexin-3	SMA Baseline / non-SMA	0.156756	0.156756	11.4778	1.11478	0.483331	0.976909
Q96FE7	PIK3IP1	P3IP1_HUMAN	Phosphoinositide-3-kinase-interacting protein 1	SMA Baseline / non-SMA	0.103373	0.103373	7.42818	1.07428	0.485477	0.980091
Q6P9A2	GALNT18	GLT18_HUMAN	Polypeptide N-acetylgalactosaminyltransferase 18	SMA Baseline / non-SMA	-2.01416	2.01416	-75.2441	0.247559	0.486993	0.981459
P01344	IGF2	IGF2_HUMAN	Insulin-like growth factor II	SMA Baseline / non-SMA	0.399626	0.399626	31.9166	1.31917	0.494003	0.982041
P02533	KRT14	K1C14_HUMAN	Keratin, type I cytoskeletal 14	SMA Baseline / non-SMA	1.11569	1.11569	116.699	2.16699	0.491215	0.982041
P09493	TPM1	TPM1_HUMAN	Tropomyosin alpha-1 chain	SMA Baseline / non-SMA	-2.75311	2.75311	-85.1669	0.148331	0.497361	0.982041
P0DP23;P0DP24;P0DP25	CALM1;CALM2;CALM3	CALM1_HUMAN;CALM2_HUMAN;CALM3_HUMAN	Calmodulin-1;Calmodulin-2;Calmodulin-3	SMA Baseline / non-SMA	0.166283	0.166283	12.2163	1.12216	0.497651	0.982041
P21926	CD9	CD9_HUMAN	CD9 antigen	SMA Baseline / non-SMA	0.387908	0.387908	30.8495	1.30849	0.493567	0.982041
P24592	IGFBP6	IBP6_HUMAN	Insulin-like growth factor-binding protein 6	SMA Baseline / non-SMA	-0.250205	0.250205	-15.9223	0.840777	0.493563	0.982041
P48357	LEPR	LEPR_HUMAN	Leptin receptor	SMA Baseline / non-SMA	-4.78973	4.78973	-96.3847	0.0361533	0.497888	0.982041
Q92686	NRGN	NEUG_HUMAN	Neurogranin	SMA Baseline / non-SMA	-0.199395	0.199395	-12.9085	0.870915	0.495572	0.982041
P50895	BCAM	BCAM_HUMAN	Basal cell adhesion molecule	SMA Baseline / non-SMA	-0.423805	0.423805	-25.4544	0.745456	0.499293	0.982553
Q13554	CAMK2B	KCC2B_HUMAN	Calcium/calmodulin-dependent protein kinase type II subunit beta	SMA Baseline / non-SMA	0.17045	0.17045	12.541	1.12541	0.498508	0.982553
O60568	PLOD3	PLOD3_HUMAN	Multifunctional procollagen lysine hydroxylase and glycosyltransferase LH3	SMA Baseline / non-SMA	0.400052	0.400052	31.9556	1.31956	0.500103	0.983188
P06881	CALCA	CALCA_HUMAN	Calcitonin gene-related peptide 1	SMA Baseline / non-SMA	0.317719	0.317719	24.6359	1.24636	0.500188	0.983188
Q8IYW2	CFAP46	CFA46_HUMAN	Cilia- and flagella-associated protein 46	SMA Baseline / non-SMA	-3.01399	3.01399	-87.6207	0.123793	0.502331	0.983278
Q8NI32	LYPD6B	LPD6B_HUMAN	Ly6/PLAUR domain-containing protein 6B	SMA Baseline / non-SMA	0.597164	0.597164	51.274	1.51274	0.504798	0.983278
Q9NQ79	CRTAC1	CRAC1_HUMAN	Cartilage acidic protein 1	SMA Baseline / non-SMA	-0.227282	0.227282	-14.5757	0.854243	0.505491	0.983471
Q02246	CNTN2	CNTN2_HUMAN	Contactin-2	SMA Baseline / non-SMA	0.339332	0.339332	26.5171	1.26517	0.506429	0.983625
A6NHG4;P30046	DDTL;DDT	DDTL_HUMAN;DOPD_HUMAN	D-dopachrome decarboxylase-like protein;D-dopachrome decarboxylase	SMA Baseline / non-SMA	0.52932	0.52932	44.3249	1.44325	0.507024	0.983667
A0A075B6I0	IGLV8-61	LV861_HUMAN	Immunoglobulin lambda variable 8-61	SMA Baseline / non-SMA	-1.16692	1.16692	-55.4627	0.445373	0.513457	0.98603
A7MBM2	DISP2	DISP2_HUMAN	Protein dispatched homolog 2	SMA Baseline / non-SMA	-0.499169	0.499169	-29.2486	0.707514	0.509743	0.98603
O75347	TBCA	TBCA_HUMAN	Tubulin-specific chaperone A	SMA Baseline / non-SMA	-3.29761	3.29761	-89.83	0.1017	0.518864	0.98603
O94919	ENDOD1	ENDD1_HUMAN	Endonuclease domain-containing 1 protein	SMA Baseline / non-SMA	-0.226666	0.226666	-14.5392	0.854608	0.515698	0.98603
P15144	ANPEP	AMPN_HUMAN	Aminopeptidase N	SMA Baseline / non-SMA	0.16722	0.16722	12.2893	1.12289	0.512304	0.98603
P15509	CSF2RA	CSF2R_HUMAN	Granulocyte-macrophage colony-stimulating factor receptor subunit alpha	SMA Baseline / non-SMA	-0.435835	0.435835	-26.0734	0.739266	0.513707	0.98603
P31150	GDI1	GDIA_HUMAN	Rab GDP dissociation inhibitor alpha	SMA Baseline / non-SMA	-0.104106	0.104106	-6.96186	0.930381	0.519016	0.98603
P68363;Q9BQE3	TUBA1B;TUBA1C	TBA1B_HUMAN;TBA1C_HUMAN	Tubulin alpha-1B chain;Tubulin alpha-1C chain	SMA Baseline / non-SMA	0.868729	0.868729	82.6053	1.82605	0.518492	0.98603
Q86SF2	GALNT7	GALT7_HUMAN	N-acetylgalactosaminyltransferase 7	SMA Baseline / non-SMA	-0.0754072	0.0754072	-5.09258	0.949074	0.514036	0.98603
Q8N6C5	IGSF1	IGSF1_HUMAN	Immunoglobulin superfamily member 1	SMA Baseline / non-SMA	-0.751631	0.751631	-40.6068	0.593932	0.51678	0.98603
Q96IU4	ABHD14B	ABHEB_HUMAN	Protein ABHD14B	SMA Baseline / non-SMA	0.609135	0.609135	52.5344	1.52534	0.511983	0.98603
Q9BRA2	TXNDC17	TXD17_HUMAN	Thioredoxin domain-containing protein 17	SMA Baseline / non-SMA	0.183849	0.183849	13.591	1.13591	0.515007	0.98603
Q9NS85	CA10	CAH10_HUMAN	Carbonic anhydrase-related protein 10	SMA Baseline / non-SMA	0.374521	0.374521	29.6409	1.29641	0.515302	0.98603
Q92859	NEO1	NEO1_HUMAN	Neogenin	SMA Baseline / non-SMA	0.155207	0.155207	11.3582	1.11358	0.52278	0.987986
P00558	PGK1	PGK1_HUMAN	Phosphoglycerate kinase 1	SMA Baseline / non-SMA	0.32204	0.32204	25.0097	1.2501	0.52465	0.988342
P06744	GPI	G6PI_HUMAN	Glucose-6-phosphate isomerase	SMA Baseline / non-SMA	0.444649	0.444649	36.0983	1.36098	0.524439	0.988342
P19835	CEL	CEL_HUMAN	Bile salt-activated lipase	SMA Baseline / non-SMA	-1.65996	1.65996	-68.3552	0.316448	0.524116	0.988342
P04217	A1BG	A1BG_HUMAN	Alpha-1B-glycoprotein	SMA Baseline / non-SMA	-0.135403	0.135403	-8.95844	0.910416	0.528224	0.988667
P05026	ATP1B1	AT1B1_HUMAN	Sodium/potassium-transporting ATPase subunit beta-1	SMA Baseline / non-SMA	0.583853	0.583853	49.8847	1.49885	0.528902	0.988667
P21802	FGFR2	FGFR2_HUMAN	Fibroblast growth factor receptor 2	SMA Baseline / non-SMA	-0.111648	0.111648	-7.44701	0.92553	0.525842	0.988667
Q13822	ENPP2	ENPP2_HUMAN	Ectonucleotide pyrophosphatase/phosphodiesterase family member 2	SMA Baseline / non-SMA	0.352449	0.352449	27.6726	1.27673	0.525657	0.988667
Q16568	CARTPT	CART_HUMAN	Cocaine- and amphetamine-regulated transcript protein	SMA Baseline / non-SMA	-0.548754	0.548754	-31.639	0.68361	0.527716	0.988667
A0A075B6P5;P01615	IGKV2-28;IGKV2D-28	KV228_HUMAN;KVD28_HUMAN	Immunoglobulin kappa variable 2-28;Immunoglobulin kappa variable 2D-28	SMA Baseline / non-SMA	0.549298	0.549298	46.3374	1.46337	0.536538	0.991277
A0M8Q6	IGLC7	IGLC7_HUMAN	Immunoglobulin lambda constant 7	SMA Baseline / non-SMA	-2.10651	2.10651	-76.7791	0.232209	0.54681	0.991277
O95633	FSTL3	FSTL3_HUMAN	Follistatin-related protein 3	SMA Baseline / non-SMA	-0.436421	0.436421	-26.1034	0.738966	0.54612	0.991277
P01019	AGT	ANGT_HUMAN	Angiotensinogen	SMA Baseline / non-SMA	0.0678252	0.0678252	4.81355	1.04814	0.533161	0.991277
P01877	IGHA2	IGHA2_HUMAN	Immunoglobulin heavy constant alpha 2	SMA Baseline / non-SMA	-0.211724	0.211724	-13.6496	0.863504	0.540744	0.991277
P02741	CRP	CRP_HUMAN	C-reactive protein	SMA Baseline / non-SMA	0.742779	0.742779	67.3396	1.6734	0.533618	0.991277
P07357	C8A	CO8A_HUMAN	Complement component C8 alpha chain	SMA Baseline / non-SMA	-0.191389	0.191389	-12.4238	0.875762	0.538987	0.991277
P09972	ALDOC	ALDOC_HUMAN	Fructose-bisphosphate aldolase C	SMA Baseline / non-SMA	0.153505	0.153505	11.2268	1.11227	0.546745	0.991277
P14174	MIF	MIF_HUMAN	Macrophage migration inhibitory factor	SMA Baseline / non-SMA	0.123104	0.123104	8.90754	1.08908	0.542369	0.991277
P20810	CAST	ICAL_HUMAN	Calpastatin	SMA Baseline / non-SMA	1.32351	1.32351	150.274	2.50274	0.532229	0.991277
P20827	EFNA1	EFNA1_HUMAN	Ephrin-A1	SMA Baseline / non-SMA	-0.0974828	0.0974828	-6.53377	0.934662	0.537601	0.991277
P28066	PSMA5	PSA5_HUMAN	Proteasome subunit alpha type-5	SMA Baseline / non-SMA	0.807964	0.807964	75.0739	1.75074	0.54394	0.991277
P48745	CCN3	CCN3_HUMAN	CCN family member 3	SMA Baseline / non-SMA	-0.138695	0.138695	-9.16598	0.90834	0.544279	0.991277
Q02985	CFHR3	FHR3_HUMAN	Complement factor H-related protein 3	SMA Baseline / non-SMA	-0.242275	0.242275	-15.4589	0.845411	0.547262	0.991277
Q12907	LMAN2	LMAN2_HUMAN	Vesicular integral-membrane protein VIP36	SMA Baseline / non-SMA	-0.233129	0.233129	-14.9212	0.850788	0.547114	0.991277
Q13510	ASAH1	ASAH1_HUMAN	Acid ceramidase	SMA Baseline / non-SMA	0.15609	0.15609	11.4263	1.11426	0.543139	0.991277
Q16769	QPCT	QPCT_HUMAN	Glutaminyl-peptide cyclotransferase	SMA Baseline / non-SMA	-0.144898	0.144898	-9.55568	0.904443	0.537424	0.991277
Q5VSG8	MANEAL	MANEL_HUMAN	Glycoprotein endo-alpha-1,2-mannosidase-like protein	SMA Baseline / non-SMA	-1.45761	1.45761	-63.5904	0.364096	0.541887	0.991277
Q6ZVL6	KIAA1549L	K154L_HUMAN	UPF0606 protein KIAA1549L	SMA Baseline / non-SMA	0.535789	0.535789	44.9735	1.44974	0.541511	0.991277
Q96S96	PEBP4	PEBP4_HUMAN	Phosphatidylethanolamine-binding protein 4	SMA Baseline / non-SMA	-0.346974	0.346974	-21.3768	0.786232	0.531503	0.991277
A0A087WSY4	IGHV4-30-2	HV432_HUMAN	Immunoglobulin heavy variable 4-30-2	SMA Baseline / non-SMA	-1.90572	1.90572	-73.3118	0.266882	0.548068	0.99155
Q6UX73	C16orf89	CP089_HUMAN	UPF0764 protein C16orf89	SMA Baseline / non-SMA	-0.156692	0.156692	-10.292	0.89708	0.549821	0.992627
O43173	ST8SIA3	SIA8C_HUMAN	Sia-alpha-2,3-Gal-beta-1,4-GlcNAc-R:alpha 2,8-sialyltransferase	SMA Baseline / non-SMA	0.445796	0.445796	36.2065	1.36207	0.552818	0.995419
P00751	CFB	CFAB_HUMAN	Complement factor B	SMA Baseline / non-SMA	-0.270616	0.270616	-17.1035	0.828965	0.554107	0.995419
Q06033	ITIH3	ITIH3_HUMAN	Inter-alpha-trypsin inhibitor heavy chain H3	SMA Baseline / non-SMA	-0.426676	0.426676	-25.6026	0.743974	0.555848	0.995419
Q15256	PTPRR	PTPRR_HUMAN	Receptor-type tyrosine-protein phosphatase R	SMA Baseline / non-SMA	0.367393	0.367393	29.0019	1.29002	0.553919	0.995419
Q8IZS8	CACNA2D3	CA2D3_HUMAN	Voltage-dependent calcium channel subunit alpha-2/delta-3	SMA Baseline / non-SMA	-0.484333	0.484333	-28.5172	0.714828	0.552307	0.995419
Q8NES3	LFNG	LFNG_HUMAN	Beta-1,3-N-acetylglucosaminyltransferase lunatic fringe	SMA Baseline / non-SMA	0.342969	0.342969	26.8364	1.26836	0.555709	0.995419
Q9NRR1	CYTL1	CYTL1_HUMAN	Cytokine-like protein 1	SMA Baseline / non-SMA	0.131219	0.131219	9.5219	1.09522	0.553584	0.995419
Q9Y5W5	WIF1	WIF1_HUMAN	Wnt inhibitory factor 1	SMA Baseline / non-SMA	0.593299	0.593299	50.8693	1.50869	0.556007	0.995419
Q92542	NCSTN	NICA_HUMAN	Nicastrin	SMA Baseline / non-SMA	-0.860815	0.860815	-44.9359	0.550641	0.556672	0.99566
Q6P4E1	CASC4	CASC4_HUMAN	Protein CASC4	SMA Baseline / non-SMA	0.221291	0.221291	16.5776	1.16578	0.560489	0.997439
Q9GZM5	YIPF3	YIPF3_HUMAN	Protein YIPF3	SMA Baseline / non-SMA	-0.108433	0.108433	-7.24051	0.927595	0.560623	0.997439
O94991	SLITRK5	SLIK5_HUMAN	SLIT and NTRK-like protein 5	SMA Baseline / non-SMA	-0.147112	0.147112	-9.69433	0.903057	0.56109	0.997752
A0A075B6I4	IGLV10-54	LVX54_HUMAN	Immunoglobulin lambda variable 10-54	SMA Baseline / non-SMA	-1.80497	1.80497	-71.3813	0.286187	0.594659	0.998041
A0A075B6I9	IGLV7-46	LV746_HUMAN	Immunoglobulin lambda variable 7-46	SMA Baseline / non-SMA	0.185564	0.185564	13.7261	1.13726	0.854195	0.998041
A0A075B6Q5	IGHV3-64	HV364_HUMAN	Immunoglobulin heavy variable 3-64	SMA Baseline / non-SMA	0.067014	0.067014	4.75463	1.04755	0.915242	0.998041
A0A0B4J1U7	IGHV6-1	HV601_HUMAN	Immunoglobulin heavy variable 6-1	SMA Baseline / non-SMA	0.0335445	0.0335445	2.35237	1.02352	0.968255	0.998041
A0A0C4DH24	IGKV6-21	KV621_HUMAN	Immunoglobulin kappa variable 6-21	SMA Baseline / non-SMA	0.327413	0.327413	25.4762	1.25476	0.671683	0.998041
A0A0C4DH25	IGKV3D-20	KVD20_HUMAN	Immunoglobulin kappa variable 3D-20	SMA Baseline / non-SMA	0.108155	0.108155	7.78489	1.07785	0.662212	0.998041
A0A0C4DH29	IGHV1-3	HV103_HUMAN	Immunoglobulin heavy variable 1-3	SMA Baseline / non-SMA	0.395394	0.395394	31.5302	1.3153	0.800365	0.998041
A0A0C4DH34	IGHV4-28	HV428_HUMAN	Immunoglobulin heavy variable 4-28	SMA Baseline / non-SMA	0.287806	0.287806	22.0783	1.22078	0.597868	0.998041
A0A0C4DH38	IGHV5-51	HV551_HUMAN	Immunoglobulin heavy variable 5-51	SMA Baseline / non-SMA	-0.167178	0.167178	-10.9417	0.890583	0.85062	0.998041
A0A0C4DH68	IGKV2-24	KV224_HUMAN	Immunoglobulin kappa variable 2-24	SMA Baseline / non-SMA	0.449063	0.449063	36.5153	1.36515	0.673846	0.998041
A0A0J9YX35	IGHV3-64D	HV64D_HUMAN	Immunoglobulin heavy variable 3-64D	SMA Baseline / non-SMA	0.141621	0.141621	10.3144	1.10314	0.596856	0.998041
A0A1B0GUS4;P68036	UBE2L5;UBE2L3	UB2L5_HUMAN;UB2L3_HUMAN	Ubiquitin-conjugating enzyme E2 L5;Ubiquitin-conjugating enzyme E2 L3	SMA Baseline / non-SMA	0.567363	0.567363	48.1813	1.48181	0.600157	0.998041
A1L4H1	SSC5D	SRCRL_HUMAN	Soluble scavenger receptor cysteine-rich domain-containing protein SSC5D	SMA Baseline / non-SMA	-0.353863	0.353863	-21.7514	0.782486	0.732018	0.998041
A6NL88	SHISA7	SHSA7_HUMAN	Protein shisa-7	SMA Baseline / non-SMA	0.0721685	0.0721685	5.12957	1.0513	0.869641	0.998041
A6NLU5	VSTM2B	VTM2B_HUMAN	V-set and transmembrane domain-containing protein 2B	SMA Baseline / non-SMA	0.0391804	0.0391804	2.75299	1.02753	0.936082	0.998041
C9JVW0	INAFM1	INAM1_HUMAN	Putative transmembrane protein INAFM1	SMA Baseline / non-SMA	0.0257662	0.0257662	1.80202	1.01802	0.933422	0.998041
O00451	GFRA2	GFRA2_HUMAN	GDNF family receptor alpha-2	SMA Baseline / non-SMA	-0.0282484	0.0282484	-1.93899	0.98061	0.969784	0.998041
O00461	GOLIM4	GOLI4_HUMAN	Golgi integral membrane protein 4	SMA Baseline / non-SMA	-0.0683436	0.0683436	-4.62676	0.953732	0.716442	0.998041
O00468	AGRN	AGRIN_HUMAN	Agrin	SMA Baseline / non-SMA	0.103136	0.103136	7.4106	1.07411	0.744167	0.998041
O00533	CHL1	NCHL1_HUMAN	Neural cell adhesion molecule L1-like protein	SMA Baseline / non-SMA	-0.131739	0.131739	-8.72693	0.912731	0.853598	0.998041
O14594	NCAN	NCAN_HUMAN	Neurocan core protein	SMA Baseline / non-SMA	-0.135242	0.135242	-8.9483	0.910517	0.807346	0.998041
O14745	SLC9A3R1	NHRF1_HUMAN	Na(+)/H(+) exchange regulatory cofactor NHE-RF1	SMA Baseline / non-SMA	-0.30517	0.30517	-19.0653	0.809347	0.779319	0.998041
O14786	NRP1	NRP1_HUMAN	Neuropilin-1	SMA Baseline / non-SMA	-0.0620274	0.0620274	-4.20829	0.957917	0.834024	0.998041
O14791	APOL1	APOL1_HUMAN	Apolipoprotein L1	SMA Baseline / non-SMA	-0.227737	0.227737	-14.6027	0.853973	0.584488	0.998041
O15197	EPHB6	EPHB6_HUMAN	Ephrin type-B receptor 6	SMA Baseline / non-SMA	-0.389912	0.389912	-23.6824	0.763176	0.668622	0.998041
O15230	LAMA5	LAMA5_HUMAN	Laminin subunit alpha-5	SMA Baseline / non-SMA	0.581885	0.581885	49.6804	1.4968	0.583495	0.998041
O15240	VGF	VGF_HUMAN	Neurosecretory protein VGF	SMA Baseline / non-SMA	0.170546	0.170546	12.5484	1.12548	0.812847	0.998041
O15354	GPR37	GPR37_HUMAN	Prosaposin receptor GPR37	SMA Baseline / non-SMA	-0.0177892	0.0177892	-1.22548	0.987745	0.919307	0.998041
O15394	NCAM2	NCAM2_HUMAN	Neural cell adhesion molecule 2	SMA Baseline / non-SMA	-0.0433699	0.0433699	-2.96144	0.970386	0.772521	0.998041
O43175	PHGDH	SERA_HUMAN	D-3-phosphoglycerate dehydrogenase	SMA Baseline / non-SMA	-0.361572	0.361572	-22.1684	0.778316	0.719176	0.998041
O43291	SPINT2	SPIT2_HUMAN	Kunitz-type protease inhibitor 2	SMA Baseline / non-SMA	-0.0774541	0.0774541	-5.22714	0.947729	0.786772	0.998041
O43396	TXNL1	TXNL1_HUMAN	Thioredoxin-like protein 1	SMA Baseline / non-SMA	0.281309	0.281309	21.5297	1.2153	0.628643	0.998041
O43827	ANGPTL7	ANGL7_HUMAN	Angiopoietin-related protein 7	SMA Baseline / non-SMA	-0.964837	0.964837	-48.7664	0.512336	0.692426	0.998041
O60241	ADGRB2	AGRB2_HUMAN	Adhesion G protein-coupled receptor B2	SMA Baseline / non-SMA	0.0644777	0.0644777	4.57063	1.04571	0.933832	0.998041
O60279	SUSD5	SUSD5_HUMAN	Sushi domain-containing protein 5	SMA Baseline / non-SMA	0.146651	0.146651	10.6997	1.107	0.766336	0.998041
O60462	NRP2	NRP2_HUMAN	Neuropilin-2	SMA Baseline / non-SMA	0.0550617	0.0550617	3.89036	1.0389	0.911964	0.998041
O60609	GFRA3	GFRA3_HUMAN	GDNF family receptor alpha-3	SMA Baseline / non-SMA	0.0130285	0.0130285	0.907155	1.00907	0.991199	0.998041
O60814;P06899;P23527;P33778;P57053;P58876;P62807;Q16778;Q5QNW6;Q8N257;Q93079;Q96A08;Q99877;Q99879;Q99880	HIST1H2BK;HIST1H2BJ;HIST1H2BO;HIST1H2BB;H2BFS;HIST1H2BD;HIST1H2BC;HIST2H2BE;HIST2H2BF;HIST3H2BB;HIST1H2BH;HIST1H2BA;HIST1H2BN;HIST1H2BM;HIST1H2BL	H2B1K_HUMAN;H2B1J_HUMAN;H2B1O_HUMAN;H2B1B_HUMAN;H2BFS_HUMAN;H2B1D_HUMAN;H2B1C_HUMAN;H2B2E_HUMAN;H2B2F_HUMAN;H2B3B_HUMAN;H2B1H_HUMAN;H2B1A_HUMAN;H2B1N_HUMAN;H2B1M_HUMAN;H2B1L_HUMAN	Histone H2B type 1-K;Histone H2B type 1-J;Histone H2B type 1-O;Histone H2B type 1-B;Histone H2B type F-S;Histone H2B type 1-D;Histone H2B type 1-C/E/F/G/I;Histone H2B type 2-E;Histone H2B type 2-F;Histone H2B type 3-B;Histone H2B type 1-H;Histone H2B type 1-A;Histone H2B type 1-N;Histone H2B type 1-M;Histone H2B type 1-L	SMA Baseline / non-SMA	-0.138886	0.138886	-9.17797	0.90822	0.911921	0.998041
O60858	TRIM13	TRI13_HUMAN	E3 ubiquitin-protein ligase TRIM13	SMA Baseline / non-SMA	0.168288	0.168288	12.3724	1.12372	0.9088	0.998041
O75096	LRP4	LRP4_HUMAN	Low-density lipoprotein receptor-related protein 4	SMA Baseline / non-SMA	-0.0680044	0.0680044	-4.60434	0.953957	0.881922	0.998041
O75173	ADAMTS4	ATS4_HUMAN	A disintegrin and metalloproteinase with thrombospondin motifs 4	SMA Baseline / non-SMA	-0.0172004	0.0172004	-1.18516	0.988148	0.988967	0.998041
O75223	GGCT	GGCT_HUMAN	Gamma-glutamylcyclotransferase	SMA Baseline / non-SMA	0.0797762	0.0797762	5.68541	1.05685	0.771638	0.998041
O75509	TNFRSF21	TNR21_HUMAN	Tumor necrosis factor receptor superfamily member 21	SMA Baseline / non-SMA	-0.149329	0.149329	-9.83301	0.90167	0.767542	0.998041
O75636	FCN3	FCN3_HUMAN	Ficolin-3	SMA Baseline / non-SMA	0.116067	0.116067	8.37763	1.08378	0.872298	0.998041
O75752	B3GALNT1	B3GL1_HUMAN	UDP-GalNAc:beta-1,3-N-acetylgalactosaminyltransferase 1	SMA Baseline / non-SMA	0.192852	0.192852	14.3021	1.14302	0.636664	0.998041
O75781	PALM	PALM_HUMAN	Paralemmin-1	SMA Baseline / non-SMA	0.11272	0.11272	8.1265	1.08127	0.842147	0.998041
O75882	ATRN	ATRN_HUMAN	Attractin	SMA Baseline / non-SMA	-0.0188753	0.0188753	-1.29982	0.987002	0.888703	0.998041
O76061	STC2	STC2_HUMAN	Stanniocalcin-2	SMA Baseline / non-SMA	-0.260207	0.260207	-16.5032	0.834968	0.77554	0.998041
O94760	DDAH1	DDAH1_HUMAN	N(G),N(G)-dimethylarginine dimethylaminohydrolase 1	SMA Baseline / non-SMA	0.361449	0.361449	28.4716	1.28472	0.653021	0.998041
O94772	LY6H	LY6H_HUMAN	Lymphocyte antigen 6H	SMA Baseline / non-SMA	0.0608719	0.0608719	4.3096	1.0431	0.906537	0.998041
O94856	NFASC	NFASC_HUMAN	Neurofascin	SMA Baseline / non-SMA	0.0890668	0.0890668	6.36819	1.06368	0.708425	0.998041
O94910	ADGRL1	AGRL1_HUMAN	Adhesion G protein-coupled receptor L1	SMA Baseline / non-SMA	0.0751794	0.0751794	5.34921	1.05349	0.712828	0.998041
O94985	CLSTN1	CSTN1_HUMAN	Calsyntenin-1	SMA Baseline / non-SMA	0.0420856	0.0420856	2.96012	1.0296	0.895839	0.998041
O95185	UNC5C	UNC5C_HUMAN	Netrin receptor UNC5C	SMA Baseline / non-SMA	0.0592183	0.0592183	4.19011	1.0419	0.896387	0.998041
O95206	PCDH8	PCDH8_HUMAN	Protocadherin-8	SMA Baseline / non-SMA	-0.0711483	0.0711483	-4.81199	0.95188	0.935805	0.998041
O95390	GDF11	GDF11_HUMAN	Growth/differentiation factor 11	SMA Baseline / non-SMA	0.244692	0.244692	18.484	1.18484	0.657439	0.998041
O95461	LARGE1	LARG1_HUMAN	LARGE xylosyl- and glucuronyltransferase 1	SMA Baseline / non-SMA	0.0427019	0.0427019	3.00411	1.03004	0.974834	0.998041
O95497	VNN1	VNN1_HUMAN	Pantetheinase	SMA Baseline / non-SMA	0.740938	0.740938	67.1262	1.67126	0.615707	0.998041
O95897	OLFM2	NOE2_HUMAN	Noelin-2	SMA Baseline / non-SMA	0.0771547	0.0771547	5.49354	1.05494	0.915189	0.998041
P00352	ALDH1A1	AL1A1_HUMAN	Retinal dehydrogenase 1	SMA Baseline / non-SMA	-0.279107	0.279107	-17.5899	0.824101	0.566544	0.998041
P00441	SOD1	SODC_HUMAN	Superoxide dismutase [Cu-Zn]	SMA Baseline / non-SMA	-0.0334946	0.0334946	-2.29493	0.977051	0.85268	0.998041
P00450	CP	CERU_HUMAN	Ceruloplasmin	SMA Baseline / non-SMA	-0.0503111	0.0503111	-3.4272	0.965728	0.786413	0.998041
P00492	HPRT1	HPRT_HUMAN	Hypoxanthine-guanine phosphoribosyltransferase	SMA Baseline / non-SMA	-0.108943	0.108943	-7.2733	0.927267	0.849662	0.998041
P00533	EGFR	EGFR_HUMAN	Epidermal growth factor receptor	SMA Baseline / non-SMA	0.0541994	0.0541994	3.82827	1.03828	0.784303	0.998041
P00568	AK1	KAD1_HUMAN	Adenylate kinase isoenzyme 1	SMA Baseline / non-SMA	0.0237647	0.0237647	1.66089	1.01661	0.990588	0.998041
P00736	C1R	C1R_HUMAN	Complement C1r subcomponent	SMA Baseline / non-SMA	0.0659008	0.0659008	4.67383	1.04674	0.787741	0.998041
P00738	HP	HPT_HUMAN	Haptoglobin	SMA Baseline / non-SMA	-0.289819	0.289819	-18.1995	0.818005	0.746852	0.998041
P00739	HPR	HPTR_HUMAN	Haptoglobin-related protein	SMA Baseline / non-SMA	-0.442469	0.442469	-26.4126	0.735874	0.674559	0.998041
P00742	F10	FA10_HUMAN	Coagulation factor X	SMA Baseline / non-SMA	0.117311	0.117311	8.47112	1.08471	0.660261	0.998041
P00747	PLG	PLMN_HUMAN	Plasminogen	SMA Baseline / non-SMA	-0.0121535	0.0121535	-0.838877	0.991611	0.952184	0.998041
P00748	F12	FA12_HUMAN	Coagulation factor XII	SMA Baseline / non-SMA	0.289611	0.289611	22.2311	1.22231	0.612955	0.998041
P01008	SERPINC1	ANT3_HUMAN	Antithrombin-III	SMA Baseline / non-SMA	-0.218649	0.218649	-14.063	0.85937	0.697674	0.998041
P01009	SERPINA1	A1AT_HUMAN	Alpha-1-antitrypsin	SMA Baseline / non-SMA	-0.158333	0.158333	-10.394	0.89606	0.720288	0.998041
P01023	A2M	A2MG_HUMAN	Alpha-2-macroglobulin	SMA Baseline / non-SMA	0.0137582	0.0137582	0.958206	1.00958	0.971909	0.998041
P01024	C3	CO3_HUMAN	Complement C3	SMA Baseline / non-SMA	-0.255337	0.255337	-16.2208	0.837792	0.745321	0.998041
P01031	C5	CO5_HUMAN	Complement C5	SMA Baseline / non-SMA	-0.162303	0.162303	-10.6402	0.893598	0.665865	0.998041
P01033	TIMP1	TIMP1_HUMAN	Metalloproteinase inhibitor 1	SMA Baseline / non-SMA	0.164519	0.164519	12.0792	1.12079	0.774461	0.998041
P01034	CST3	CYTC_HUMAN	Cystatin-C	SMA Baseline / non-SMA	0.0363566	0.0363566	2.55207	1.02552	0.905897	0.998041
P01127	PDGFB	PDGFB_HUMAN	Platelet-derived growth factor subunit B	SMA Baseline / non-SMA	0.12822	0.12822	9.29446	1.09294	0.773051	0.998041
P01303	NPY	NPY_HUMAN	Pro-neuropeptide Y	SMA Baseline / non-SMA	0.244849	0.244849	18.4969	1.18497	0.780051	0.998041
P01699	IGLV1-44	LV144_HUMAN	Immunoglobulin lambda variable 1-44	SMA Baseline / non-SMA	0.151358	0.151358	11.0615	1.11061	0.859518	0.998041
P01700	IGLV1-47	LV147_HUMAN	Immunoglobulin lambda variable 1-47	SMA Baseline / non-SMA	-0.122828	0.122828	-8.16146	0.918385	0.687046	0.998041
P01717	IGLV3-25	LV325_HUMAN	Immunoglobulin lambda variable 3-25	SMA Baseline / non-SMA	0.584365	0.584365	49.9379	1.49938	0.595759	0.998041
P01743	IGHV1-46	HV146_HUMAN	Immunoglobulin heavy variable 1-46	SMA Baseline / non-SMA	0.317185	0.317185	24.5897	1.2459	0.740418	0.998041
P01764	IGHV3-23	HV323_HUMAN	Immunoglobulin heavy variable 3-23	SMA Baseline / non-SMA	-0.137974	0.137974	-9.12053	0.908795	0.902973	0.998041
P01766	IGHV3-13	HV313_HUMAN	Immunoglobulin heavy variable 3-13	SMA Baseline / non-SMA	-0.112663	0.112663	-7.51206	0.924879	0.825734	0.998041
P01833	PIGR	PIGR_HUMAN	Polymeric immunoglobulin receptor	SMA Baseline / non-SMA	-0.701913	0.701913	-38.5243	0.614757	0.604187	0.998041
P01859	IGHG2	IGHG2_HUMAN	Immunoglobulin heavy constant gamma 2	SMA Baseline / non-SMA	0.00611014	0.00611014	0.424421	1.00424	0.992531	0.998041
P01860	IGHG3	IGHG3_HUMAN	Immunoglobulin heavy constant gamma 3	SMA Baseline / non-SMA	0.0238634	0.0238634	1.66784	1.01668	0.945566	0.998041
P01861	IGHG4	IGHG4_HUMAN	Immunoglobulin heavy constant gamma 4	SMA Baseline / non-SMA	0.426654	0.426654	34.4112	1.34411	0.677162	0.998041
P01871	IGHM	IGHM_HUMAN	Immunoglobulin heavy constant mu	SMA Baseline / non-SMA	0.179246	0.179246	13.2292	1.13229	0.733644	0.998041
P02671	FGA	FIBA_HUMAN	Fibrinogen alpha chain	SMA Baseline / non-SMA	-0.139385	0.139385	-9.20942	0.907906	0.80915	0.998041
P02675	FGB	FIBB_HUMAN	Fibrinogen beta chain	SMA Baseline / non-SMA	-0.258353	0.258353	-16.3958	0.836042	0.582219	0.998041
P02679	FGG	FIBG_HUMAN	Fibrinogen gamma chain	SMA Baseline / non-SMA	-0.0764983	0.0764983	-5.16433	0.948357	0.87369	0.998041
P02747	C1QC	C1QC_HUMAN	Complement C1q subcomponent subunit C	SMA Baseline / non-SMA	-0.0084633	0.0084633	-0.584914	0.994151	0.949485	0.998041
P02748	C9	CO9_HUMAN	Complement component C9	SMA Baseline / non-SMA	0.00817522	0.00817522	0.568272	1.00568	0.959476	0.998041
P02765	AHSG	FETUA_HUMAN	Alpha-2-HS-glycoprotein	SMA Baseline / non-SMA	0.163356	0.163356	11.9889	1.11989	0.587722	0.998041
P02766	TTR	TTHY_HUMAN	Transthyretin	SMA Baseline / non-SMA	0.337589	0.337589	26.3643	1.26364	0.663302	0.998041
P02768	ALB	ALBU_HUMAN	Serum albumin	SMA Baseline / non-SMA	-0.0740894	0.0740894	-5.00585	0.949942	0.878513	0.998041
P02786	TFRC	TFR1_HUMAN	Transferrin receptor protein 1	SMA Baseline / non-SMA	0.418971	0.418971	33.6974	1.33697	0.65384	0.998041
P02788	LTF	TRFL_HUMAN	Lactotransferrin	SMA Baseline / non-SMA	0.290961	0.290961	22.3455	1.22345	0.748736	0.998041
P02790	HPX	HEMO_HUMAN	Hemopexin	SMA Baseline / non-SMA	-0.0347702	0.0347702	-2.38128	0.976187	0.906116	0.998041
P02795	MT2A	MT2_HUMAN	Metallothionein-2	SMA Baseline / non-SMA	-1.1236	1.1236	-54.1054	0.458946	0.674343	0.998041
P03950	ANG	ANGI_HUMAN	Angiogenin	SMA Baseline / non-SMA	0.127989	0.127989	9.27692	1.09277	0.838918	0.998041
P03973	SLPI	SLPI_HUMAN	Antileukoproteinase	SMA Baseline / non-SMA	-0.0497047	0.0497047	-3.3866	0.966134	0.943718	0.998041
P04003	C4BPA	C4BPA_HUMAN	C4b-binding protein alpha chain	SMA Baseline / non-SMA	0.0726703	0.0726703	5.16614	1.05166	0.928213	0.998041
P04066	FUCA1	FUCO_HUMAN	Tissue alpha-L-fucosidase	SMA Baseline / non-SMA	0.0497448	0.0497448	3.50818	1.03508	0.88069	0.998041
P04070	PROC	PROC_HUMAN	Vitamin K-dependent protein C	SMA Baseline / non-SMA	0.0587351	0.0587351	4.15522	1.04155	0.920113	0.998041
P04075	ALDOA	ALDOA_HUMAN	Fructose-bisphosphate aldolase A	SMA Baseline / non-SMA	-0.155169	0.155169	-10.1973	0.898027	0.760733	0.998041
P04211	IGLV7-43	LV743_HUMAN	Immunoglobulin lambda variable 7-43	SMA Baseline / non-SMA	0.398004	0.398004	31.7683	1.31768	0.602606	0.998041
P04216	THY1	THY1_HUMAN	Thy-1 membrane glycoprotein	SMA Baseline / non-SMA	-0.0494699	0.0494699	-3.37087	0.966291	0.889212	0.998041
P04222	HLA-C	1C03_HUMAN	HLA class I histocompatibility antigen, Cw-3 alpha chain	SMA Baseline / non-SMA	0.15634	0.15634	11.4456	1.11446	0.785125	0.998041
P04259	KRT6B	K2C6B_HUMAN	Keratin, type II cytoskeletal 6B	SMA Baseline / non-SMA	0.0566377	0.0566377	4.00391	1.04004	0.956947	0.998041
P04264	KRT1	K2C1_HUMAN	Keratin, type II cytoskeletal 1	SMA Baseline / non-SMA	-0.0535871	0.0535871	-3.64624	0.963538	0.962405	0.998041
P04278	SHBG	SHBG_HUMAN	Sex hormone-binding globulin	SMA Baseline / non-SMA	0.0763069	0.0763069	5.43157	1.05432	0.941715	0.998041
P04733;P07438;Q93083	MT1F;MT1B;MT1L	MT1F_HUMAN;MT1B_HUMAN;MT1L_HUMAN	Metallothionein-1F;Metallothionein-1B;Metallothionein-1L	SMA Baseline / non-SMA	0.135736	0.135736	9.86531	1.09865	0.605476	0.998041
P04899;P08754;P63096	GNAI2;GNAI3;GNAI1	GNAI2_HUMAN;GNAI3_HUMAN;GNAI1_HUMAN	Guanine nucleotide-binding protein G(i) subunit alpha-2;Guanine nucleotide-binding protein G(k) subunit alpha;Guanine nucleotide-binding protein G(i) subunit alpha-1	SMA Baseline / non-SMA	-0.269735	0.269735	-17.0528	0.829472	0.776628	0.998041
P05090	APOD	APOD_HUMAN	Apolipoprotein D	SMA Baseline / non-SMA	-0.307157	0.307157	-19.1767	0.808233	0.578302	0.998041
P05164	MPO	PERM_HUMAN	Myeloperoxidase	SMA Baseline / non-SMA	0.387295	0.387295	30.7939	1.30794	0.604156	0.998041
P05452	CLEC3B	TETN_HUMAN	Tetranectin	SMA Baseline / non-SMA	-0.00503203	0.00503203	-0.348186	0.996518	0.976178	0.998041
P05534	HLA-A	1A24_HUMAN	HLA class I histocompatibility antigen, A-24 alpha chain	SMA Baseline / non-SMA	0.3295	0.3295	25.6578	1.25658	0.622358	0.998041
P05546	SERPIND1	HEP2_HUMAN	Heparin cofactor 2	SMA Baseline / non-SMA	0.0183359	0.0183359	1.27906	1.01279	0.934424	0.998041
P06276	BCHE	CHLE_HUMAN	Cholinesterase	SMA Baseline / non-SMA	0.272427	0.272427	20.7838	1.20784	0.579843	0.998041
P06280	GLA	AGAL_HUMAN	Alpha-galactosidase A	SMA Baseline / non-SMA	-0.523701	0.523701	-30.4415	0.695585	0.733048	0.998041
P06312	IGKV4-1	KV401_HUMAN	Immunoglobulin kappa variable 4-1	SMA Baseline / non-SMA	-0.347891	0.347891	-21.4268	0.785732	0.786713	0.998041
P06396	GSN	GELS_HUMAN	Gelsolin	SMA Baseline / non-SMA	0.107423	0.107423	7.73022	1.0773	0.72635	0.998041
P06727	APOA4	APOA4_HUMAN	Apolipoprotein A-IV	SMA Baseline / non-SMA	-0.0973045	0.0973045	-6.52221	0.934778	0.887267	0.998041
P07195	LDHB	LDHB_HUMAN	L-lactate dehydrogenase B chain	SMA Baseline / non-SMA	0.0343634	0.0343634	2.41049	1.0241	0.933801	0.998041
P07358	C8B	CO8B_HUMAN	Complement component C8 beta chain	SMA Baseline / non-SMA	-0.156883	0.156883	-10.3039	0.896961	0.622906	0.998041
P07359	GP1BA	GP1BA_HUMAN	Platelet glycoprotein Ib alpha chain	SMA Baseline / non-SMA	-0.0436029	0.0436029	-2.97711	0.970229	0.897082	0.998041
P07477	PRSS1	TRY1_HUMAN	Trypsin-1	SMA Baseline / non-SMA	-0.767649	0.767649	-41.2626	0.587374	0.631588	0.998041
P07996	THBS1	TSP1_HUMAN	Thrombospondin-1	SMA Baseline / non-SMA	-0.01376	0.01376	-0.949238	0.990508	0.955588	0.998041
P08174	CD55	DAF_HUMAN	Complement decay-accelerating factor	SMA Baseline / non-SMA	-0.101758	0.101758	-6.8103	0.931897	0.680601	0.998041
P08195	SLC3A2	4F2_HUMAN	4F2 cell-surface antigen heavy chain	SMA Baseline / non-SMA	0.0144367	0.0144367	1.0057	1.01006	0.943803	0.998041
P08253	MMP2	MMP2_HUMAN	72 kDa type IV collagenase	SMA Baseline / non-SMA	-0.111146	0.111146	-7.41474	0.925853	0.861254	0.998041
P08571	CD14	CD14_HUMAN	Monocyte differentiation antigen CD14	SMA Baseline / non-SMA	0.00745683	0.00745683	0.518206	1.00518	0.962969	0.998041
P08582	MELTF	TRFM_HUMAN	Melanotransferrin	SMA Baseline / non-SMA	-0.187342	0.187342	-12.1778	0.878222	0.567989	0.998041
P08603	CFH	CFAH_HUMAN	Complement factor H	SMA Baseline / non-SMA	-0.0732288	0.0732288	-4.94916	0.950508	0.801523	0.998041
P08670	VIM	VIME_HUMAN	Vimentin	SMA Baseline / non-SMA	-0.153073	0.153073	-10.0667	0.899333	0.935834	0.998041
P08697	SERPINF2	A2AP_HUMAN	Alpha-2-antiplasmin	SMA Baseline / non-SMA	-0.0462534	0.0462534	-3.15519	0.968448	0.824837	0.998041
P09211	GSTP1	GSTP1_HUMAN	Glutathione S-transferase P	SMA Baseline / non-SMA	0.196062	0.196062	14.5567	1.14557	0.562958	0.998041
P09871	C1S	C1S_HUMAN	Complement C1s subcomponent	SMA Baseline / non-SMA	0.0205668	0.0205668	1.43579	1.01436	0.920375	0.998041
P0DOX2		IGA2_HUMAN	Immunoglobulin alpha-2 heavy chain	SMA Baseline / non-SMA	-0.0422875	0.0422875	-2.88861	0.971114	0.943047	0.998041
P0DOX3		IGD_HUMAN	Immunoglobulin delta heavy chain	SMA Baseline / non-SMA	0.0614184	0.0614184	4.34912	1.04349	0.876352	0.998041
P0DOX4		IGE_HUMAN	Immunoglobulin epsilon heavy chain	SMA Baseline / non-SMA	-0.257008	0.257008	-16.3178	0.836822	0.731432	0.998041
P0DOX7		IGK_HUMAN	Immunoglobulin kappa light chain	SMA Baseline / non-SMA	0.219806	0.219806	16.4577	1.16458	0.671921	0.998041
P0DOY3	IGLC3	IGLC3_HUMAN	Immunoglobulin lambda constant 3	SMA Baseline / non-SMA	0.259086	0.259086	19.672	1.19672	0.704681	0.998041
P0DP58	LYNX1	LYNX1_HUMAN	Ly-6/neurotoxin-like protein 1	SMA Baseline / non-SMA	-0.189377	0.189377	-12.3015	0.876985	0.666074	0.998041
P10586	PTPRF	PTPRF_HUMAN	Receptor-type tyrosine-protein phosphatase F	SMA Baseline / non-SMA	0.192667	0.192667	14.2874	1.14287	0.696321	0.998041
P10599	TXN	THIO_HUMAN	Thioredoxin	SMA Baseline / non-SMA	-0.300313	0.300313	-18.7924	0.812076	0.846227	0.998041
P10645	CHGA	CMGA_HUMAN	Chromogranin-A	SMA Baseline / non-SMA	0.272222	0.272222	20.7666	1.20767	0.686875	0.998041
P10745	RBP3	RET3_HUMAN	Retinol-binding protein 3	SMA Baseline / non-SMA	-1.40922	1.40922	-62.3485	0.376515	0.584068	0.998041
P11684	SCGB1A1	UTER_HUMAN	Uteroglobin	SMA Baseline / non-SMA	0.00455671	0.00455671	0.316346	1.00316	0.993573	0.998041
P12272	PTHLH	PTHR_HUMAN	Parathyroid hormone-related protein	SMA Baseline / non-SMA	-0.0456304	0.0456304	-3.11336	0.968866	0.976596	0.998041
P12814	ACTN1	ACTN1_HUMAN	Alpha-actinin-1	SMA Baseline / non-SMA	0.254667	0.254667	19.306	1.19306	0.854606	0.998041
P13473	LAMP2	LAMP2_HUMAN	Lysosome-associated membrane glycoprotein 2	SMA Baseline / non-SMA	0.0104329	0.0104329	0.725772	1.00726	0.970808	0.998041
P13489	RNH1	RINI_HUMAN	Ribonuclease inhibitor	SMA Baseline / non-SMA	-0.163444	0.163444	-10.7109	0.892891	0.912461	0.998041
P13591	NCAM1	NCAM1_HUMAN	Neural cell adhesion molecule 1	SMA Baseline / non-SMA	-0.103757	0.103757	-6.93939	0.930606	0.817614	0.998041
P13645	KRT10	K1C10_HUMAN	Keratin, type I cytoskeletal 10	SMA Baseline / non-SMA	-0.158411	0.158411	-10.3988	0.896012	0.925922	0.998041
P13647	KRT5	K2C5_HUMAN	Keratin, type II cytoskeletal 5	SMA Baseline / non-SMA	0.414966	0.414966	33.3267	1.33327	0.798987	0.998041
P13671	C6	CO6_HUMAN	Complement component C6	SMA Baseline / non-SMA	-0.0533212	0.0533212	-3.62847	0.963715	0.716305	0.998041
P13796	LCP1	PLSL_HUMAN	Plastin-2	SMA Baseline / non-SMA	-0.0300398	0.0300398	-2.06067	0.979393	0.917648	0.998041
P14621	ACYP2	ACYP2_HUMAN	Acylphosphatase-2	SMA Baseline / non-SMA	-0.0713852	0.0713852	-4.82763	0.951724	0.795337	0.998041
P15169	CPN1	CBPN_HUMAN	Carboxypeptidase N catalytic chain	SMA Baseline / non-SMA	-0.091717	0.091717	-6.15947	0.938405	0.733433	0.998041
P15814	IGLL1	IGLL1_HUMAN	Immunoglobulin lambda-like polypeptide 1	SMA Baseline / non-SMA	0.391864	0.391864	31.2088	1.31209	0.709865	0.998041
P16949	STMN1	STMN1_HUMAN	Stathmin	SMA Baseline / non-SMA	-0.181723	0.181723	-11.835	0.88165	0.626671	0.998041
P17600	SYN1	SYN1_HUMAN	Synapsin-1	SMA Baseline / non-SMA	-0.190112	0.190112	-12.3462	0.876538	0.8773	0.998041
P17900	GM2A	SAP3_HUMAN	Ganglioside GM2 activator	SMA Baseline / non-SMA	0.083846	0.083846	5.98396	1.05984	0.704305	0.998041
P18669	PGAM1	PGAM1_HUMAN	Phosphoglycerate mutase 1	SMA Baseline / non-SMA	-0.0910415	0.0910415	-6.11552	0.938845	0.792533	0.998041
P19438	TNFRSF1A	TNR1A_HUMAN	Tumor necrosis factor receptor superfamily member 1A	SMA Baseline / non-SMA	0.219895	0.219895	16.4649	1.16465	0.868664	0.998041
P19823	ITIH2	ITIH2_HUMAN	Inter-alpha-trypsin inhibitor heavy chain H2	SMA Baseline / non-SMA	-0.142799	0.142799	-9.42399	0.90576	0.730117	0.998041
P19827	ITIH1	ITIH1_HUMAN	Inter-alpha-trypsin inhibitor heavy chain H1	SMA Baseline / non-SMA	-0.174001	0.174001	-11.3619	0.886381	0.684457	0.998041
P20742	PZP	PZP_HUMAN	Pregnancy zone protein	SMA Baseline / non-SMA	-0.0884332	0.0884332	-5.94564	0.940544	0.891195	0.998041
P20933	AGA	ASPG_HUMAN	N(4)-(beta-N-acetylglucosaminyl)-L-asparaginase	SMA Baseline / non-SMA	0.0395998	0.0395998	2.78286	1.02783	0.889095	0.998041
P22303	ACHE	ACES_HUMAN	Acetylcholinesterase	SMA Baseline / non-SMA	-0.0214913	0.0214913	-1.47862	0.985214	0.908858	0.998041
P22607	FGFR3	FGFR3_HUMAN	Fibroblast growth factor receptor 3	SMA Baseline / non-SMA	0.0960125	0.0960125	6.88152	1.06882	0.800654	0.998041
P22692	IGFBP4	IBP4_HUMAN	Insulin-like growth factor-binding protein 4	SMA Baseline / non-SMA	-0.118638	0.118638	-7.89431	0.921057	0.667914	0.998041
P22792	CPN2	CPN2_HUMAN	Carboxypeptidase N subunit 2	SMA Baseline / non-SMA	-0.063943	0.063943	-4.3354	0.956646	0.834089	0.998041
P23142	FBLN1	FBLN1_HUMAN	Fibulin-1	SMA Baseline / non-SMA	0.139119	0.139119	10.1232	1.10123	0.697676	0.998041
P23284	PPIB	PPIB_HUMAN	Peptidyl-prolyl cis-trans isomerase B	SMA Baseline / non-SMA	-0.114404	0.114404	-7.62361	0.923764	0.794422	0.998041
P23468	PTPRD	PTPRD_HUMAN	Receptor-type tyrosine-protein phosphatase delta	SMA Baseline / non-SMA	-0.0865448	0.0865448	-5.82244	0.941776	0.818313	0.998041
P24043	LAMA2	LAMA2_HUMAN	Laminin subunit alpha-2	SMA Baseline / non-SMA	0.0943416	0.0943416	6.75781	1.06758	0.879384	0.998041
P24593	IGFBP5	IBP5_HUMAN	Insulin-like growth factor-binding protein 5	SMA Baseline / non-SMA	0.0844238	0.0844238	6.02642	1.06026	0.84637	0.998041
P25713	MT3	MT3_HUMAN	Metallothionein-3	SMA Baseline / non-SMA	-0.119611	0.119611	-7.9564	0.920436	0.611255	0.998041
P25774	CTSS	CATS_HUMAN	Cathepsin S	SMA Baseline / non-SMA	-0.0957752	0.0957752	-6.42307	0.935769	0.707361	0.998041
P26927	MST1	HGFL_HUMAN	Hepatocyte growth factor-like protein	SMA Baseline / non-SMA	0.0395663	0.0395663	2.78048	1.0278	0.966286	0.998041
P26992	CNTFR	CNTFR_HUMAN	Ciliary neurotrophic factor receptor subunit alpha	SMA Baseline / non-SMA	0.0182425	0.0182425	1.2725	1.01272	0.927567	0.998041
P27797	CALR	CALR_HUMAN	Calreticulin	SMA Baseline / non-SMA	-0.0190945	0.0190945	-1.31481	0.986852	0.909591	0.998041
P29122;Q92824	PCSK6;PCSK5	PCSK6_HUMAN;PCSK5_HUMAN	Proprotein convertase subtilisin/kexin type 6;Proprotein convertase subtilisin/kexin type 5	SMA Baseline / non-SMA	0.072644	0.072644	5.16422	1.05164	0.803258	0.998041
P29218	IMPA1	IMPA1_HUMAN	Inositol monophosphatase 1	SMA Baseline / non-SMA	-0.469595	0.469595	-27.7833	0.722167	0.613436	0.998041
P30086	PEBP1	PEBP1_HUMAN	Phosphatidylethanolamine-binding protein 1	SMA Baseline / non-SMA	-0.0694247	0.0694247	-4.6982	0.953018	0.784961	0.998041
P31946	YWHAB	1433B_HUMAN	14-3-3 protein beta/alpha	SMA Baseline / non-SMA	0.120961	0.120961	8.74593	1.08746	0.804105	0.998041
P31948	STIP1	STIP1_HUMAN	Stress-induced-phosphoprotein 1	SMA Baseline / non-SMA	-1.22662	1.22662	-57.2682	0.427318	0.643435	0.998041
P32004	L1CAM	L1CAM_HUMAN	Neural cell adhesion molecule L1	SMA Baseline / non-SMA	0.160563	0.160563	11.7724	1.11772	0.629103	0.998041
P32314	FOXN2	FOXN2_HUMAN	Forkhead box protein N2	SMA Baseline / non-SMA	0.157529	0.157529	11.5375	1.11538	0.810576	0.998041
P33151	CDH5	CADH5_HUMAN	Cadherin-5	SMA Baseline / non-SMA	-0.275907	0.275907	-17.4069	0.825931	0.576848	0.998041
P34096	RNASE4	RNAS4_HUMAN	Ribonuclease 4	SMA Baseline / non-SMA	0.256212	0.256212	19.4338	1.19434	0.568502	0.998041
P35318	ADM	ADML_HUMAN	ADM	SMA Baseline / non-SMA	-0.145945	0.145945	-9.6213	0.903787	0.612766	0.998041
P35527	KRT9	K1C9_HUMAN	Keratin, type I cytoskeletal 9	SMA Baseline / non-SMA	-1.16837	1.16837	-55.5078	0.444922	0.649989	0.998041
P35858	IGFALS	ALS_HUMAN	Insulin-like growth factor-binding protein complex acid labile subunit	SMA Baseline / non-SMA	0.0298197	0.0298197	2.08845	1.02088	0.877641	0.998041
P36896	ACVR1B	ACV1B_HUMAN	Activin receptor type-1B	SMA Baseline / non-SMA	-1.35219	1.35219	-60.8303	0.391697	0.579279	0.998041
P36955	SERPINF1	PEDF_HUMAN	Pigment epithelium-derived factor	SMA Baseline / non-SMA	0.144846	0.144846	10.5613	1.10561	0.591958	0.998041
P37837	TALDO1	TALDO_HUMAN	Transaldolase	SMA Baseline / non-SMA	0.157874	0.157874	11.5642	1.11564	0.779251	0.998041
P39059	COL15A1	COFA1_HUMAN	Collagen alpha-1(XV) chain	SMA Baseline / non-SMA	-0.154204	0.154204	-10.1372	0.898628	0.749242	0.998041
P39060	COL18A1	COIA1_HUMAN	Collagen alpha-1(XVIII) chain	SMA Baseline / non-SMA	-0.0639953	0.0639953	-4.33887	0.956611	0.768034	0.998041
P40189	IL6ST	IL6RB_HUMAN	Interleukin-6 receptor subunit beta	SMA Baseline / non-SMA	0.0967328	0.0967328	6.9349	1.06935	0.612932	0.998041
P40925	MDH1	MDHC_HUMAN	Malate dehydrogenase, cytoplasmic	SMA Baseline / non-SMA	-0.145856	0.145856	-9.61572	0.903843	0.645692	0.998041
P41222	PTGDS	PTGDS_HUMAN	Prostaglandin-H2 D-isomerase	SMA Baseline / non-SMA	-0.0744975	0.0744975	-5.03271	0.949673	0.794263	0.998041
P41271	NBL1	NBL1_HUMAN	Neuroblastoma suppressor of tumorigenicity 1	SMA Baseline / non-SMA	0.0137221	0.0137221	0.955682	1.00956	0.937925	0.998041
P42658	DPP6	DPP6_HUMAN	Dipeptidyl aminopeptidase-like protein 6	SMA Baseline / non-SMA	0.0301612	0.0301612	2.11262	1.02113	0.92259	0.998041
P43146	DCC	DCC_HUMAN	Netrin receptor DCC	SMA Baseline / non-SMA	-0.0519748	0.0519748	-3.5385	0.964615	0.935672	0.998041
P43629;P43631;P43632;Q14954	KIR3DL1;KIR2DS2;KIR2DS4;KIR2DS1	KI3L1_HUMAN;KI2S2_HUMAN;KI2S4_HUMAN;KI2S1_HUMAN	Killer cell immunoglobulin-like receptor 3DL1;Killer cell immunoglobulin-like receptor 2DS2;Killer cell immunoglobulin-like receptor 2DS4;Killer cell immunoglobulin-like receptor 2DS1	SMA Baseline / non-SMA	0.18687	0.18687	13.8291	1.13829	0.820936	0.998041
P46459	NSF	NSF_HUMAN	Vesicle-fusing ATPase	SMA Baseline / non-SMA	0.007881	0.007881	0.547764	1.00548	0.988837	0.998041
P48740	MASP1	MASP1_HUMAN	Mannan-binding lectin serine protease 1	SMA Baseline / non-SMA	-0.00771027	0.00771027	-0.533009	0.99467	0.981176	0.998041
P49641	MAN2A2	MA2A2_HUMAN	Alpha-mannosidase 2x	SMA Baseline / non-SMA	0.203419	0.203419	15.1424	1.15142	0.692112	0.998041
P49747	COMP	COMP_HUMAN	Cartilage oligomeric matrix protein	SMA Baseline / non-SMA	-0.681111	0.681111	-37.6315	0.623685	0.628845	0.998041
P51693	APLP1	APLP1_HUMAN	Amyloid-like protein 1	SMA Baseline / non-SMA	0.217353	0.217353	16.2598	1.1626	0.575487	0.998041
P51884	LUM	LUM_HUMAN	Lumican	SMA Baseline / non-SMA	0.0092131	0.0092131	0.640647	1.00641	0.979656	0.998041
P52758	RIDA	RIDA_HUMAN	2-iminobutanoate/2-iminopropanoate deaminase	SMA Baseline / non-SMA	0.137695	0.137695	10.0146	1.10015	0.629274	0.998041
P52799	EFNB2	EFNB2_HUMAN	Ephrin-B2	SMA Baseline / non-SMA	-0.0973925	0.0973925	-6.52791	0.934721	0.654914	0.998041
P53634	CTSC	CATC_HUMAN	Dipeptidyl peptidase 1	SMA Baseline / non-SMA	0.200356	0.200356	14.8981	1.14898	0.686913	0.998041
P54289	CACNA2D1	CA2D1_HUMAN	Voltage-dependent calcium channel subunit alpha-2/delta-1	SMA Baseline / non-SMA	-0.154788	0.154788	-10.1736	0.898264	0.822028	0.998041
P54764	EPHA4	EPHA4_HUMAN	Ephrin type-A receptor 4	SMA Baseline / non-SMA	0.170864	0.170864	12.5733	1.12573	0.762337	0.998041
P55072	VCP	TERA_HUMAN	Transitional endoplasmic reticulum ATPase	SMA Baseline / non-SMA	-0.470759	0.470759	-27.8415	0.721585	0.693795	0.998041
P55283	CDH4	CADH4_HUMAN	Cadherin-4	SMA Baseline / non-SMA	0.0776557	0.0776557	5.53018	1.0553	0.82048	0.998041
P55285	CDH6	CADH6_HUMAN	Cadherin-6	SMA Baseline / non-SMA	0.0694784	0.0694784	4.93372	1.04934	0.857594	0.998041
P55286	CDH8	CADH8_HUMAN	Cadherin-8	SMA Baseline / non-SMA	-0.203052	0.203052	-13.1289	0.868711	0.771842	0.998041
P55290	CDH13	CAD13_HUMAN	Cadherin-13	SMA Baseline / non-SMA	-0.182385	0.182385	-11.8755	0.881245	0.823825	0.998041
P56202	CTSW	CATW_HUMAN	Cathepsin W	SMA Baseline / non-SMA	-0.0214552	0.0214552	-1.47616	0.985238	0.974223	0.998041
P69892	HBG2	HBG2_HUMAN	Hemoglobin subunit gamma-2	SMA Baseline / non-SMA	0.576785	0.576785	49.1522	1.49152	0.700154	0.998041
P78310	CXADR	CXAR_HUMAN	Coxsackievirus and adenovirus receptor	SMA Baseline / non-SMA	0.316542	0.316542	24.5342	1.24534	0.608502	0.998041
P78324	SIRPA	SHPS1_HUMAN	Tyrosine-protein phosphatase non-receptor type substrate 1	SMA Baseline / non-SMA	0.101192	0.101192	7.26592	1.07266	0.812214	0.998041
P78417	GSTO1	GSTO1_HUMAN	Glutathione S-transferase omega-1	SMA Baseline / non-SMA	0.127597	0.127597	9.24722	1.09247	0.912493	0.998041
P78504	JAG1	JAG1_HUMAN	Protein jagged-1	SMA Baseline / non-SMA	0.20341	0.20341	15.1417	1.15142	0.645622	0.998041
P78563	ADARB1	RED1_HUMAN	Double-stranded RNA-specific editase 1	SMA Baseline / non-SMA	-0.0169872	0.0169872	-1.17056	0.988294	0.970733	0.998041
P80297	MT1X	MT1X_HUMAN	Metallothionein-1X	SMA Baseline / non-SMA	0.0313576	0.0313576	2.19734	1.02197	0.886347	0.998041
P80723	BASP1	BASP1_HUMAN	Brain acid soluble protein 1	SMA Baseline / non-SMA	-0.0344308	0.0344308	-2.35831	0.976417	0.910518	0.998041
P81172	HAMP	HEPC_HUMAN	Hepcidin	SMA Baseline / non-SMA	-1.20032	1.20032	-56.482	0.43518	0.629996	0.998041
P98095	FBLN2	FBLN2_HUMAN	Fibulin-2	SMA Baseline / non-SMA	0.0276438	0.0276438	1.9346	1.01935	0.860344	0.998041
P98153	DGCR2	IDD_HUMAN	Integral membrane protein DGCR2/IDD	SMA Baseline / non-SMA	0.101864	0.101864	7.31594	1.07316	0.714227	0.998041
P98160	HSPG2	PGBM_HUMAN	Basement membrane-specific heparan sulfate proteoglycan core protein	SMA Baseline / non-SMA	-0.221008	0.221008	-14.2034	0.857966	0.750017	0.998041
Q01459	CTBS	DIAC_HUMAN	Di-N-acetylchitobiase	SMA Baseline / non-SMA	0.100899	0.100899	7.24416	1.07244	0.880406	0.998041
Q04756	HGFAC	HGFA_HUMAN	Hepatocyte growth factor activator	SMA Baseline / non-SMA	0.0737196	0.0737196	5.24266	1.05243	0.698819	0.998041
Q06418	TYRO3	TYRO3_HUMAN	Tyrosine-protein kinase receptor TYRO3	SMA Baseline / non-SMA	0.0415271	0.0415271	2.92027	1.0292	0.916316	0.998041
Q08345	DDR1	DDR1_HUMAN	Epithelial discoidin domain-containing receptor 1	SMA Baseline / non-SMA	0.0377187	0.0377187	2.64894	1.02649	0.806545	0.998041
Q08380	LGALS3BP	LG3BP_HUMAN	Galectin-3-binding protein	SMA Baseline / non-SMA	-0.00406571	0.00406571	-0.281417	0.997186	0.986975	0.998041
Q08431	MFGE8	MFGM_HUMAN	Lactadherin	SMA Baseline / non-SMA	0.0218172	0.0218172	1.52375	1.01524	0.932566	0.998041
Q12805	EFEMP1	FBLN3_HUMAN	EGF-containing fibulin-like extracellular matrix protein 1	SMA Baseline / non-SMA	0.0139032	0.0139032	0.968354	1.00968	0.96458	0.998041
Q12841	FSTL1	FSTL1_HUMAN	Follistatin-related protein 1	SMA Baseline / non-SMA	0.293752	0.293752	22.5824	1.22582	0.643732	0.998041
Q12913	PTPRJ	PTPRJ_HUMAN	Receptor-type tyrosine-protein phosphatase eta	SMA Baseline / non-SMA	0.00736997	0.00736997	0.512154	1.00512	0.979397	0.998041
Q13145	BAMBI	BAMBI_HUMAN	BMP and activin membrane-bound inhibitor homolog	SMA Baseline / non-SMA	0.0634303	0.0634303	4.49474	1.04495	0.796242	0.998041
Q13332	PTPRS	PTPRS_HUMAN	Receptor-type tyrosine-protein phosphatase S	SMA Baseline / non-SMA	0.137399	0.137399	9.99205	1.09992	0.692633	0.998041
Q13421	MSLN	MSLN_HUMAN	Mesothelin	SMA Baseline / non-SMA	-1.26881	1.26881	-58.4999	0.415001	0.597051	0.998041
Q13449	LSAMP	LSAMP_HUMAN	Limbic system-associated membrane protein	SMA Baseline / non-SMA	0.00651977	0.00651977	0.452939	1.00453	0.967688	0.998041
Q13508	ART3	NAR3_HUMAN	Ecto-ADP-ribosyltransferase 3	SMA Baseline / non-SMA	-0.0416635	0.0416635	-2.84659	0.971534	0.888513	0.998041
Q13641	TPBG	TPBG_HUMAN	Trophoblast glycoprotein	SMA Baseline / non-SMA	0.174687	0.174687	12.872	1.12872	0.740617	0.998041
Q14019	COTL1	COTL1_HUMAN	Coactosin-like protein	SMA Baseline / non-SMA	0.208778	0.208778	15.5709	1.15571	0.657187	0.998041
Q14126	DSG2	DSG2_HUMAN	Desmoglein-2	SMA Baseline / non-SMA	0.157708	0.157708	11.5513	1.11551	0.670981	0.998041
Q14165	MLEC	MLEC_HUMAN	Malectin	SMA Baseline / non-SMA	-0.176006	0.176006	-11.485	0.88515	0.736759	0.998041
Q14204	DYNC1H1	DYHC1_HUMAN	Cytoplasmic dynein 1 heavy chain 1	SMA Baseline / non-SMA	-0.401409	0.401409	-24.2881	0.757119	0.649358	0.998041
Q14257	RCN2	RCN2_HUMAN	Reticulocalbin-2	SMA Baseline / non-SMA	0.16005	0.16005	11.7326	1.11733	0.628365	0.998041
Q14314	FGL2	FGL2_HUMAN	Fibroleukin	SMA Baseline / non-SMA	0.0938636	0.0938636	6.72244	1.06722	0.692531	0.998041
Q14393	GAS6	GAS6_HUMAN	Growth arrest-specific protein 6	SMA Baseline / non-SMA	-0.159294	0.159294	-10.4537	0.895463	0.606728	0.998041
Q14574	DSC3	DSC3_HUMAN	Desmocollin-3	SMA Baseline / non-SMA	0.254434	0.254434	19.2867	1.19287	0.69043	0.998041
Q14624	ITIH4	ITIH4_HUMAN	Inter-alpha-trypsin inhibitor heavy chain H4	SMA Baseline / non-SMA	-0.159999	0.159999	-10.4974	0.895026	0.781271	0.998041
Q14894	CRYM	CRYM_HUMAN	Ketimine reductase mu-crystallin	SMA Baseline / non-SMA	0.102986	0.102986	7.39938	1.07399	0.817073	0.998041
Q14956	GPNMB	GPNMB_HUMAN	Transmembrane glycoprotein NMB	SMA Baseline / non-SMA	-0.101516	0.101516	-6.79468	0.932053	0.889218	0.998041
Q14980	NUMA1	NUMA1_HUMAN	Nuclear mitotic apparatus protein 1	SMA Baseline / non-SMA	-0.0175345	0.0175345	-1.20804	0.98792	0.901654	0.998041
Q14982	OPCML	OPCM_HUMAN	Opioid-binding protein/cell adhesion molecule	SMA Baseline / non-SMA	-0.141993	0.141993	-9.37339	0.906266	0.802134	0.998041
Q14C87	TMEM132D	T132D_HUMAN	Transmembrane protein 132D	SMA Baseline / non-SMA	-0.0853024	0.0853024	-5.74131	0.942587	0.941622	0.998041
Q15113	PCOLCE	PCOC1_HUMAN	Procollagen C-endopeptidase enhancer 1	SMA Baseline / non-SMA	0.170176	0.170176	12.5196	1.1252	0.611356	0.998041
Q15223	NECTIN1	NECT1_HUMAN	Nectin-1	SMA Baseline / non-SMA	-0.0686421	0.0686421	-4.64649	0.953535	0.827176	0.998041
Q15582	TGFBI	BGH3_HUMAN	Transforming growth factor-beta-induced protein ig-h3	SMA Baseline / non-SMA	0.0784309	0.0784309	5.58691	1.05587	0.671625	0.998041
Q15843	NEDD8	NEDD8_HUMAN	NEDD8	SMA Baseline / non-SMA	0.21259	0.21259	15.8766	1.15877	0.610854	0.998041
Q16270	IGFBP7	IBP7_HUMAN	Insulin-like growth factor-binding protein 7	SMA Baseline / non-SMA	0.26201	0.26201	19.9148	1.19915	0.773395	0.998041
Q16555	DPYSL2	DPYL2_HUMAN	Dihydropyrimidinase-related protein 2	SMA Baseline / non-SMA	-0.0325855	0.0325855	-2.23334	0.977667	0.959189	0.998041
Q16610	ECM1	ECM1_HUMAN	Extracellular matrix protein 1	SMA Baseline / non-SMA	-0.167284	0.167284	-10.9482	0.890518	0.664427	0.998041
Q16627	CCL14	CCL14_HUMAN	C-C motif chemokine 14	SMA Baseline / non-SMA	-0.185277	0.185277	-12.052	0.87948	0.845463	0.998041
Q16653	MOG	MOG_HUMAN	Myelin-oligodendrocyte glycoprotein	SMA Baseline / non-SMA	0.0180375	0.0180375	1.25811	1.01258	0.943633	0.998041
Q16799	RTN1	RTN1_HUMAN	Reticulon-1	SMA Baseline / non-SMA	-0.295645	0.295645	-18.5292	0.814708	0.780154	0.998041
Q16849	PTPRN	PTPRN_HUMAN	Receptor-type tyrosine-protein phosphatase-like N	SMA Baseline / non-SMA	0.241289	0.241289	18.2049	1.18205	0.611741	0.998041
Q24JP5	TMEM132A	T132A_HUMAN	Transmembrane protein 132A	SMA Baseline / non-SMA	0.137449	0.137449	9.99584	1.09996	0.778036	0.998041
Q494R4	CCDC153	CC153_HUMAN	Coiled-coil domain-containing protein 153	SMA Baseline / non-SMA	-0.124921	0.124921	-8.2946	0.917054	0.867091	0.998041
Q53RD9	FBLN7	FBLN7_HUMAN	Fibulin-7	SMA Baseline / non-SMA	-0.0188687	0.0188687	-1.29936	0.987006	0.986065	0.998041
Q5BLP8	C4orf48	CD048_HUMAN	Neuropeptide-like protein C4orf48	SMA Baseline / non-SMA	-0.231968	0.231968	-14.8527	0.851473	0.721414	0.998041
Q5D862	FLG2	FILA2_HUMAN	Filaggrin-2	SMA Baseline / non-SMA	-0.0639733	0.0639733	-4.33741	0.956626	0.976301	0.998041
Q5FWE3	PRRT3	PRRT3_HUMAN	Proline-rich transmembrane protein 3	SMA Baseline / non-SMA	0.197989	0.197989	14.7098	1.1471	0.732716	0.998041
Q5JZY3	EPHA10	EPHAA_HUMAN	Ephrin type-A receptor 10	SMA Baseline / non-SMA	-0.0853963	0.0853963	-5.74744	0.942526	0.862355	0.998041
Q5KU26	COLEC12	COL12_HUMAN	Collectin-12	SMA Baseline / non-SMA	0.0903796	0.0903796	6.46503	1.06465	0.63652	0.998041
Q5VU97	CACHD1	CAHD1_HUMAN	VWFA and cache domain-containing protein 1	SMA Baseline / non-SMA	-0.0790289	0.0790289	-5.33053	0.946695	0.912166	0.998041
Q5VUG0	SFMBT2	SMBT2_HUMAN	Scm-like with four MBT domains protein 2	SMA Baseline / non-SMA	0.0711619	0.0711619	5.05624	1.05056	0.786913	0.998041
Q68BL7	OLFML2A	OLM2A_HUMAN	Olfactomedin-like protein 2A	SMA Baseline / non-SMA	-0.00835815	0.00835815	-0.577668	0.994223	0.961353	0.998041
Q6GTX8	LAIR1	LAIR1_HUMAN	Leukocyte-associated immunoglobulin-like receptor 1	SMA Baseline / non-SMA	-0.05479	0.05479	-3.72654	0.962735	0.732333	0.998041
Q6UX71	PLXDC2	PXDC2_HUMAN	Plexin domain-containing protein 2	SMA Baseline / non-SMA	-0.00992783	0.00992783	-0.685783	0.993142	0.962804	0.998041
Q6UXD5	SEZ6L2	SE6L2_HUMAN	Seizure 6-like protein 2	SMA Baseline / non-SMA	0.129486	0.129486	9.39037	1.0939	0.696533	0.998041
Q6UXK2	ISLR2	ISLR2_HUMAN	Immunoglobulin superfamily containing leucine-rich repeat protein 2	SMA Baseline / non-SMA	0.262749	0.262749	19.9763	1.19976	0.718925	0.998041
Q6UY11	DLK2	DLK2_HUMAN	Protein delta homolog 2	SMA Baseline / non-SMA	-0.0427754	0.0427754	-2.92144	0.970786	0.848995	0.998041
Q6ZMP0	THSD4	THSD4_HUMAN	Thrombospondin type-1 domain-containing protein 4	SMA Baseline / non-SMA	-1.26819	1.26819	-58.4819	0.415181	0.640287	0.998041
Q7Z3B1	NEGR1	NEGR1_HUMAN	Neuronal growth regulator 1	SMA Baseline / non-SMA	0.119205	0.119205	8.61361	1.08614	0.582467	0.998041
Q7Z553	MDGA2	MDGA2_HUMAN	MAM domain-containing glycosylphosphatidylinositol anchor protein 2	SMA Baseline / non-SMA	-0.193314	0.193314	-12.5406	0.874594	0.615365	0.998041
Q7Z5A9	TAFA1	TAFA1_HUMAN	Chemokine-like protein TAFA-1	SMA Baseline / non-SMA	0.197206	0.197206	14.6476	1.14648	0.833762	0.998041
Q7Z794	KRT77	K2C1B_HUMAN	Keratin, type II cytoskeletal 1b	SMA Baseline / non-SMA	-0.0109566	0.0109566	-0.756576	0.992434	0.995047	0.998041
Q7Z7M0	MEGF8	MEGF8_HUMAN	Multiple epidermal growth factor-like domains protein 8	SMA Baseline / non-SMA	0.0876463	0.0876463	6.26351	1.06264	0.832738	0.998041
Q86UN3	RTN4RL2	R4RL2_HUMAN	Reticulon-4 receptor-like 2	SMA Baseline / non-SMA	-0.117314	0.117314	-7.80978	0.921902	0.862918	0.998041
Q86UP2	KTN1	KTN1_HUMAN	Kinectin	SMA Baseline / non-SMA	-0.250504	0.250504	-15.9398	0.840602	0.614038	0.998041
Q86V85	GPR180	GP180_HUMAN	Integral membrane protein GPR180	SMA Baseline / non-SMA	0.150691	0.150691	11.0101	1.1101	0.805895	0.998041
Q86X29	LSR	LSR_HUMAN	Lipolysis-stimulated lipoprotein receptor	SMA Baseline / non-SMA	0.0701985	0.0701985	4.98611	1.04986	0.804043	0.998041
Q86YZ3	HRNR	HORN_HUMAN	Hornerin	SMA Baseline / non-SMA	0.329702	0.329702	25.6754	1.25675	0.811302	0.998041
Q8IUK5	PLXDC1	PLDX1_HUMAN	Plexin domain-containing protein 1	SMA Baseline / non-SMA	0.0992745	0.0992745	7.12346	1.07123	0.846009	0.998041
Q8IW52	SLITRK4	SLIK4_HUMAN	SLIT and NTRK-like protein 4	SMA Baseline / non-SMA	0.391626	0.391626	31.1871	1.31187	0.613373	0.998041
Q8IYJ0	PIANP	PIANP_HUMAN	PILR alpha-associated neural protein	SMA Baseline / non-SMA	-0.366707	0.366707	-22.445	0.77555	0.587464	0.998041
Q8IZP7	HS6ST3	H6ST3_HUMAN	Heparan-sulfate 6-O-sulfotransferase 3	SMA Baseline / non-SMA	0.29503	0.29503	22.6911	1.22691	0.749765	0.998041
Q8N114	SHISA5	SHSA5_HUMAN	Protein shisa-5	SMA Baseline / non-SMA	-0.007189	0.007189	-0.497064	0.995029	0.965618	0.998041
Q8N135	LGI4	LGI4_HUMAN	Leucine-rich repeat LGI family member 4	SMA Baseline / non-SMA	0.395199	0.395199	31.5124	1.31512	0.797342	0.998041
Q8N1N4	KRT78	K2C78_HUMAN	Keratin, type II cytoskeletal 78	SMA Baseline / non-SMA	0.337601	0.337601	26.3654	1.26365	0.851566	0.998041
Q8N2Q7	NLGN1	NLGN1_HUMAN	Neuroligin-1	SMA Baseline / non-SMA	0.0992762	0.0992762	7.12359	1.07124	0.856012	0.998041
Q8N3H0	TAFA2	TAFA2_HUMAN	Chemokine-like protein TAFA-2	SMA Baseline / non-SMA	0.0515265	0.0515265	3.63609	1.03636	0.94542	0.998041
Q8N3J6	CADM2	CADM2_HUMAN	Cell adhesion molecule 2	SMA Baseline / non-SMA	-0.085479	0.085479	-5.75284	0.942472	0.869109	0.998041
Q8N3T6	TMEM132C	T132C_HUMAN	Transmembrane protein 132C	SMA Baseline / non-SMA	-0.106618	0.106618	-7.12374	0.928763	0.687466	0.998041
Q8NBS9	TXNDC5	TXND5_HUMAN	Thioredoxin domain-containing protein 5	SMA Baseline / non-SMA	0.133577	0.133577	9.701	1.09701	0.58034	0.998041
Q8NCL4	GALNT6	GALT6_HUMAN	Polypeptide N-acetylgalactosaminyltransferase 6	SMA Baseline / non-SMA	0.22143	0.22143	16.5888	1.16589	0.817982	0.998041
Q8NCW5	NAXE	NNRE_HUMAN	NAD(P)H-hydrate epimerase	SMA Baseline / non-SMA	0.144594	0.144594	10.5419	1.10542	0.73982	0.998041
Q8NFY4	SEMA6D	SEM6D_HUMAN	Semaphorin-6D	SMA Baseline / non-SMA	-0.124784	0.124784	-8.28585	0.917142	0.718764	0.998041
Q8NHJ6	LILRB4	LIRB4_HUMAN	Leukocyte immunoglobulin-like receptor subfamily B member 4	SMA Baseline / non-SMA	-0.354611	0.354611	-21.7919	0.782081	0.686414	0.998041
Q8NHQ9	DDX55	DDX55_HUMAN	ATP-dependent RNA helicase DDX55	SMA Baseline / non-SMA	-0.172625	0.172625	-11.2773	0.887227	0.892166	0.998041
Q8TAB3	PCDH19	PCD19_HUMAN	Protocadherin-19	SMA Baseline / non-SMA	0.0229041	0.0229041	1.60026	1.016	0.982213	0.998041
Q8TAG5	VSTM2A	VTM2A_HUMAN	V-set and transmembrane domain-containing protein 2A	SMA Baseline / non-SMA	-0.416143	0.416143	-25.0574	0.749426	0.575357	0.998041
Q8TBP5	FAM174A	F174A_HUMAN	Membrane protein FAM174A	SMA Baseline / non-SMA	0.161424	0.161424	11.839	1.11839	0.732786	0.998041
Q8TCZ2	CD99L2	C99L2_HUMAN	CD99 antigen-like protein 2	SMA Baseline / non-SMA	0.0523324	0.0523324	3.694	1.03694	0.922345	0.998041
Q8WUJ3	CEMIP	CEMIP_HUMAN	Cell migration-inducing and hyaluronan-binding protein	SMA Baseline / non-SMA	0.211149	0.211149	15.761	1.15761	0.652286	0.998041
Q8WXD2	SCG3	SCG3_HUMAN	Secretogranin-3	SMA Baseline / non-SMA	0.199416	0.199416	14.8233	1.14823	0.691389	0.998041
Q8WY21	SORCS1	SORC1_HUMAN	VPS10 domain-containing receptor SorCS1	SMA Baseline / non-SMA	0.283699	0.283699	21.7312	1.21731	0.656865	0.998041
Q8WZA1	POMGNT1	PMGT1_HUMAN	Protein O-linked-mannose beta-1,2-N-acetylglucosaminyltransferase 1	SMA Baseline / non-SMA	-0.0896665	0.0896665	-6.02601	0.93974	0.891114	0.998041
Q92520	FAM3C	FAM3C_HUMAN	Protein FAM3C	SMA Baseline / non-SMA	0.165728	0.165728	12.1732	1.12173	0.672787	0.998041
Q92817	EVPL	EVPL_HUMAN	Envoplakin	SMA Baseline / non-SMA	-0.0657633	0.0657633	-4.45603	0.95544	0.800428	0.998041
Q92823	NRCAM	NRCAM_HUMAN	Neuronal cell adhesion molecule	SMA Baseline / non-SMA	-0.0990443	0.0990443	-6.63487	0.933651	0.85474	0.998041
Q92896	GLG1	GSLG1_HUMAN	Golgi apparatus protein 1	SMA Baseline / non-SMA	-0.636617	0.636617	-35.6781	0.643219	0.690979	0.998041
Q93063	EXT2	EXT2_HUMAN	Exostosin-2	SMA Baseline / non-SMA	0.0324801	0.0324801	2.27688	1.02277	0.962863	0.998041
Q93091	RNASE6	RNAS6_HUMAN	Ribonuclease K6	SMA Baseline / non-SMA	0.0380191	0.0380191	2.67031	1.0267	0.662812	0.998041
Q96B86	RGMA	RGMA_HUMAN	Repulsive guidance molecule A	SMA Baseline / non-SMA	0.239469	0.239469	18.0558	1.18056	0.630765	0.998041
Q96BZ4	PLD4	PLD4_HUMAN	Phospholipase D4	SMA Baseline / non-SMA	-0.0227735	0.0227735	-1.56614	0.984339	0.963151	0.998041
Q96HD1	CRELD1	CREL1_HUMAN	Cysteine-rich with EGF-like domain protein 1	SMA Baseline / non-SMA	0.0328028	0.0328028	2.29976	1.023	0.938278	0.998041
Q96JQ0	DCHS1	PCD16_HUMAN	Protocadherin-16	SMA Baseline / non-SMA	-0.138966	0.138966	-9.18305	0.90817	0.84783	0.998041
Q96MC5	BMERB1	MERB1_HUMAN	bMERB domain-containing protein 1	SMA Baseline / non-SMA	0.18186	0.18186	13.4345	1.13435	0.863474	0.998041
Q96PX8	SLITRK1	SLIK1_HUMAN	SLIT and NTRK-like protein 1	SMA Baseline / non-SMA	-0.0137022	0.0137022	-0.94527	0.990547	0.986622	0.998041
Q99435	NELL2	NELL2_HUMAN	Protein kinase C-binding protein NELL2	SMA Baseline / non-SMA	-0.137075	0.137075	-9.06389	0.909361	0.837668	0.998041
Q99674	CGREF1	CGRE1_HUMAN	Cell growth regulator with EF hand domain protein 1	SMA Baseline / non-SMA	0.235044	0.235044	17.6943	1.17694	0.710968	0.998041
Q99946	PRRT1	PRRT1_HUMAN	Proline-rich transmembrane protein 1	SMA Baseline / non-SMA	-0.0808967	0.0808967	-5.45302	0.94547	0.89685	0.998041
Q9BRK3	MXRA8	MXRA8_HUMAN	Matrix remodeling-associated protein 8	SMA Baseline / non-SMA	0.178676	0.178676	13.1845	1.13184	0.631638	0.998041
Q9BX67	JAM3	JAM3_HUMAN	Junctional adhesion molecule C	SMA Baseline / non-SMA	-0.266907	0.266907	-16.8901	0.831099	0.58946	0.998041
Q9BXJ3	C1QTNF4	C1QT4_HUMAN	Complement C1q tumor necrosis factor-related protein 4	SMA Baseline / non-SMA	-0.176196	0.176196	-11.4966	0.885034	0.707882	0.998041
Q9BYH1	SEZ6L	SE6L1_HUMAN	Seizure 6-like protein	SMA Baseline / non-SMA	-0.220121	0.220121	-14.1506	0.858494	0.789223	0.998041
Q9H1U4	MEGF9	MEGF9_HUMAN	Multiple epidermal growth factor-like domains protein 9	SMA Baseline / non-SMA	0.0864575	0.0864575	6.17598	1.06176	0.80536	0.998041
Q9H299	SH3BGRL3	SH3L3_HUMAN	SH3 domain-binding glutamic acid-rich-like protein 3	SMA Baseline / non-SMA	0.156673	0.156673	11.4714	1.11471	0.694765	0.998041
Q9H4F8	SMOC1	SMOC1_HUMAN	SPARC-related modular calcium-binding protein 1	SMA Baseline / non-SMA	0.0417974	0.0417974	2.93955	1.0294	0.887218	0.998041
Q9H8J5	MANSC1	MANS1_HUMAN	MANSC domain-containing protein 1	SMA Baseline / non-SMA	0.171629	0.171629	12.633	1.12633	0.664003	0.998041
Q9HAR2	ADGRL3	AGRL3_HUMAN	Adhesion G protein-coupled receptor L3	SMA Baseline / non-SMA	0.102541	0.102541	7.36627	1.07366	0.672685	0.998041
Q9HC56	PCDH9	PCDH9_HUMAN	Protocadherin-9	SMA Baseline / non-SMA	0.0120876	0.0120876	0.841366	1.00841	0.984107	0.998041
Q9NPH3	IL1RAP	IL1AP_HUMAN	Interleukin-1 receptor accessory protein	SMA Baseline / non-SMA	0.0727525	0.0727525	5.17213	1.05172	0.771024	0.998041
Q9NSC7	ST6GALNAC1	SIA7A_HUMAN	Alpha-N-acetylgalactosaminide alpha-2,6-sialyltransferase 1	SMA Baseline / non-SMA	0.359051	0.359051	28.2582	1.28258	0.639349	0.998041
Q9NT22	EMILIN3	EMIL3_HUMAN	EMILIN-3	SMA Baseline / non-SMA	-0.00807138	0.00807138	-0.557904	0.994421	0.969043	0.998041
Q9NTU7	CBLN4	CBLN4_HUMAN	Cerebellin-4	SMA Baseline / non-SMA	-0.512578	0.512578	-29.9031	0.700969	0.655047	0.998041
Q9NYX4	CALY	CALY_HUMAN	Neuron-specific vesicular protein calcyon	SMA Baseline / non-SMA	0.352433	0.352433	27.6712	1.27671	0.794555	0.998041
Q9P0K9	FRRS1L	FRS1L_HUMAN	DOMON domain-containing protein FRRS1L	SMA Baseline / non-SMA	-0.0452531	0.0452531	-3.08802	0.96912	0.889229	0.998041
Q9P121	NTM	NTRI_HUMAN	Neurotrimin	SMA Baseline / non-SMA	0.0670368	0.0670368	4.75628	1.04756	0.716025	0.998041
Q9P232	CNTN3	CNTN3_HUMAN	Contactin-3	SMA Baseline / non-SMA	-0.105741	0.105741	-7.06726	0.929327	0.867265	0.998041
Q9P2E7	PCDH10	PCD10_HUMAN	Protocadherin-10	SMA Baseline / non-SMA	0.0349879	0.0349879	2.45482	1.02455	0.932882	0.998041
Q9UBG0	MRC2	MRC2_HUMAN	C-type mannose receptor 2	SMA Baseline / non-SMA	-0.146745	0.146745	-9.67141	0.903286	0.566021	0.998041
Q9UBR2	CTSZ	CATZ_HUMAN	Cathepsin Z	SMA Baseline / non-SMA	-0.103898	0.103898	-6.94846	0.930515	0.672218	0.998041
Q9UBX5	FBLN5	FBLN5_HUMAN	Fibulin-5	SMA Baseline / non-SMA	-0.072263	0.072263	-4.88551	0.951145	0.58396	0.998041
Q9UEW3	MARCO	MARCO_HUMAN	Macrophage receptor MARCO	SMA Baseline / non-SMA	0.266871	0.266871	20.3195	1.2032	0.701216	0.998041
Q9UGM5	FETUB	FETUB_HUMAN	Fetuin-B	SMA Baseline / non-SMA	0.0689455	0.0689455	4.89497	1.04895	0.713036	0.998041
Q9UHC6	CNTNAP2	CNTP2_HUMAN	Contactin-associated protein-like 2	SMA Baseline / non-SMA	0.112521	0.112521	8.11159	1.08112	0.870674	0.998041
Q9UHI8	ADAMTS1	ATS1_HUMAN	A disintegrin and metalloproteinase with thrombospondin motifs 1	SMA Baseline / non-SMA	-0.0362193	0.0362193	-2.47928	0.975207	0.937456	0.998041
Q9UJA9	ENPP5	ENPP5_HUMAN	Ectonucleotide pyrophosphatase/phosphodiesterase family member 5	SMA Baseline / non-SMA	-0.190381	0.190381	-12.3626	0.876374	0.747114	0.998041
Q9UK55	SERPINA10	ZPI_HUMAN	Protein Z-dependent protease inhibitor	SMA Baseline / non-SMA	0.286101	0.286101	21.934	1.21934	0.705001	0.998041
Q9UKB5	AJAP1	AJAP1_HUMAN	Adherens junction-associated protein 1	SMA Baseline / non-SMA	0.118529	0.118529	8.56277	1.08563	0.816205	0.998041
Q9UKM7	MAN1B1	MA1B1_HUMAN	Endoplasmic reticulum mannosyl-oligosaccharide 1,2-alpha-mannosidase	SMA Baseline / non-SMA	0.125495	0.125495	9.0882	1.09088	0.621583	0.998041
Q9ULB1	NRXN1	NRX1A_HUMAN	Neurexin-1	SMA Baseline / non-SMA	0.339166	0.339166	26.5025	1.26503	0.590465	0.998041
Q9UM47	NOTCH3	NOTC3_HUMAN	Neurogenic locus notch homolog protein 3	SMA Baseline / non-SMA	0.191261	0.191261	14.1761	1.14176	0.764296	0.998041
Q9UMF0	ICAM5	ICAM5_HUMAN	Intercellular adhesion molecule 5	SMA Baseline / non-SMA	0.0207282	0.0207282	1.44714	1.01447	0.974475	0.998041
Q9UNN8	PROCR	EPCR_HUMAN	Endothelial protein C receptor	SMA Baseline / non-SMA	0.14323	0.14323	10.4375	1.10437	0.572997	0.998041
Q9UP79	ADAMTS8	ATS8_HUMAN	A disintegrin and metalloproteinase with thrombospondin motifs 8	SMA Baseline / non-SMA	0.104983	0.104983	7.5482	1.07548	0.87833	0.998041
Q9Y274	ST3GAL6	SIA10_HUMAN	Type 2 lactosamine alpha-2,3-sialyltransferase	SMA Baseline / non-SMA	-0.498668	0.498668	-29.224	0.70776	0.695558	0.998041
Q9Y279	VSIG4	VSIG4_HUMAN	V-set and immunoglobulin domain-containing protein 4	SMA Baseline / non-SMA	0.0442104	0.0442104	3.11187	1.03112	0.873821	0.998041
Q9Y2B0	CNPY2	CNPY2_HUMAN	Protein canopy homolog 2	SMA Baseline / non-SMA	0.0801775	0.0801775	5.71481	1.05715	0.611401	0.998041
Q9Y2T3	GDA	GUAD_HUMAN	Guanine deaminase	SMA Baseline / non-SMA	0.0400584	0.0400584	2.81554	1.02816	0.930627	0.998041
Q9Y5F6	PCDHGC5	PCDGM_HUMAN	Protocadherin gamma-C5	SMA Baseline / non-SMA	0.461111	0.461111	37.6602	1.3766	0.692093	0.998041
Q9Y5Y7	LYVE1	LYVE1_HUMAN	Lymphatic vessel endothelial hyaluronic acid receptor 1	SMA Baseline / non-SMA	0.183832	0.183832	13.5897	1.1359	0.607075	0.998041
Q9Y6X5	ENPP4	ENPP4_HUMAN	Bis(5'-adenosyl)-triphosphatase ENPP4	SMA Baseline / non-SMA	0.0390759	0.0390759	2.74555	1.02746	0.968873	0.998041
Q13214	SEMA3B	SEM3B_HUMAN	Semaphorin-3B	Responder Baseline / Non-responder Baseline	-0.455708	0.455708	-27.0848	0.729152	0.000398082	0.484117
P22692	IGFBP4	IBP4_HUMAN	Insulin-like growth factor-binding protein 4	Responder Baseline / Non-responder Baseline	0.306296	0.306296	23.6529	1.23653	0.00215558	0.6064
Q9NR34	MAN1C1	MA1C1_HUMAN	Mannosyl-oligosaccharide 1,2-alpha-mannosidase IC	Responder Baseline / Non-responder Baseline	-0.379586	0.379586	-23.1342	0.768658	0.00128241	0.6064
A0M8Q6	IGLC7	IGLC7_HUMAN	Immunoglobulin lambda constant 7	Responder Baseline / Non-responder Baseline	1.2576	1.2576	139.097	2.39097	0.00395525	0.773047
P07339	CTSD	CATD_HUMAN	Cathepsin D	Responder Baseline / Non-responder Baseline	-0.293942	0.293942	-18.433	0.81567	0.00480407	0.794943
P07686	HEXB	HEXB_HUMAN	Beta-hexosaminidase subunit beta	Responder Baseline / Non-responder Baseline	-0.224178	0.224178	-14.3917	0.856083	0.00495567	0.794943
P35318	ADM	ADML_HUMAN	ADM	Responder Baseline / Non-responder Baseline	-0.527239	0.527239	-30.6118	0.693882	0.0053142	0.794943
Q8N2S1	LTBP4	LTBP4_HUMAN	Latent-transforming growth factor beta-binding protein 4	Responder Baseline / Non-responder Baseline	-0.410101	0.410101	-24.7429	0.752571	0.00684358	0.814171
O94779	CNTN5	CNTN5_HUMAN	Contactin-5	Responder Baseline / Non-responder Baseline	-2.239	2.239	-78.8167	0.211833	0.00920362	0.855841
P08253	MMP2	MMP2_HUMAN	72 kDa type IV collagenase	Responder Baseline / Non-responder Baseline	-0.26953	0.26953	-17.041	0.82959	0.00990847	0.855841
Q05707	COL14A1	COEA1_HUMAN	Collagen alpha-1(XIV) chain	Responder Baseline / Non-responder Baseline	-0.311017	0.311017	-19.3927	0.806073	0.0106479	0.855841
Q99969	RARRES2	RARR2_HUMAN	Retinoic acid receptor responder protein 2	Responder Baseline / Non-responder Baseline	-0.439756	0.439756	-26.2741	0.737259	0.00874189	0.855841
Q8N475	FSTL5	FSTL5_HUMAN	Follistatin-related protein 5	Responder Baseline / Non-responder Baseline	0.493769	0.493769	40.8118	1.40812	0.0136675	0.890429
P25713	MT3	MT3_HUMAN	Metallothionein-3	Responder Baseline / Non-responder Baseline	0.730219	0.730219	65.8891	1.65889	0.016735	0.914529
O60568	PLOD3	PLOD3_HUMAN	Multifunctional procollagen lysine hydroxylase and glycosyltransferase LH3	Responder Baseline / Non-responder Baseline	-0.644783	0.644783	-36.0411	0.639589	0.0194914	0.925275
Q99972	MYOC	MYOC_HUMAN	Myocilin	Responder Baseline / Non-responder Baseline	4.61138	4.61138	2344.36	24.4436	0.018195	0.925275
P43652	AFM	AFAM_HUMAN	Afamin	Responder Baseline / Non-responder Baseline	0.468852	0.468852	38.4008	1.38401	0.0198677	0.928663
P81172	HAMP	HEPC_HUMAN	Hepcidin	Responder Baseline / Non-responder Baseline	1.10228	1.10228	114.693	2.14693	0.0215061	0.931547
Q5VU97	CACHD1	CAHD1_HUMAN	VWFA and cache domain-containing protein 1	Responder Baseline / Non-responder Baseline	-0.567484	0.567484	-32.5208	0.674792	0.0234805	0.9348
Q9BXJ0	C1QTNF5	C1QT5_HUMAN	Complement C1q tumor necrosis factor-related protein 5	Responder Baseline / Non-responder Baseline	-0.691646	0.691646	-38.0853	0.619147	0.0236604	0.9348
Q9UBX1	CTSF	CATF_HUMAN	Cathepsin F	Responder Baseline / Non-responder Baseline	-0.395068	0.395068	-23.9547	0.760453	0.0258611	0.940373
A0A075B6H9	IGLV4-69	LV469_HUMAN	Immunoglobulin lambda variable 4-69	Responder Baseline / Non-responder Baseline	0.888706	0.888706	85.1515	1.85151	0.121359	0.942073
A0A075B6I4	IGLV10-54	LVX54_HUMAN	Immunoglobulin lambda variable 10-54	Responder Baseline / Non-responder Baseline	-1.02276	1.02276	-50.7826	0.492174	0.186889	0.942073
A0A075B6I9	IGLV7-46	LV746_HUMAN	Immunoglobulin lambda variable 7-46	Responder Baseline / Non-responder Baseline	1.30647	1.30647	147.335	2.47335	0.244947	0.942073
A0A075B6J9	IGLV2-18	LV218_HUMAN	Immunoglobulin lambda variable 2-18	Responder Baseline / Non-responder Baseline	1.62722	1.62722	208.916	3.08916	0.0983581	0.942073
A0A075B6K5	IGLV3-9	LV39_HUMAN	Immunoglobulin lambda variable 3-9	Responder Baseline / Non-responder Baseline	1.00107	1.00107	100.149	2.00149	0.26976	0.942073
A0A075B6P5;P01615	IGKV2-28;IGKV2D-28	KV228_HUMAN;KVD28_HUMAN	Immunoglobulin kappa variable 2-28;Immunoglobulin kappa variable 2D-28	Responder Baseline / Non-responder Baseline	-1.82171	1.82171	-71.7115	0.282885	0.515127	0.942073
A0A075B6R2	IGHV4-4	HV404_HUMAN	Immunoglobulin heavy variable 4-4	Responder Baseline / Non-responder Baseline	-1.05857	1.05857	-51.9892	0.480108	0.555681	0.942073
A0A075B6S5	IGKV1-27	KV127_HUMAN	Immunoglobulin kappa variable 1-27	Responder Baseline / Non-responder Baseline	-1.06172	1.06172	-52.0939	0.479061	0.594883	0.942073
A0A087WW87;P01614	IGKV2-40;IGKV2D-40	KV240_HUMAN;KVD40_HUMAN	Immunoglobulin kappa variable 2-40;Immunoglobulin kappa variable 2D-40	Responder Baseline / Non-responder Baseline	-2.52956	2.52956	-82.6809	0.173191	0.495762	0.942073
A0A0A0MRZ8;P04433	IGKV3D-11;IGKV3-11	KVD11_HUMAN;KV311_HUMAN	Immunoglobulin kappa variable 3D-11;Immunoglobulin kappa variable 3-11	Responder Baseline / Non-responder Baseline	-3.00573	3.00573	-87.5496	0.124504	0.509997	0.942073
A0A0A0MS14	IGHV1-45	HV145_HUMAN	Immunoglobulin heavy variable 1-45	Responder Baseline / Non-responder Baseline	-1.18004	1.18004	-55.8662	0.441338	0.368017	0.942073
A0A0A0MS15	IGHV3-49	HV349_HUMAN	Immunoglobulin heavy variable 3-49	Responder Baseline / Non-responder Baseline	0.379181	0.379181	30.0604	1.3006	0.315079	0.942073
A0A0A0MT36	IGKV6D-21	KVD21_HUMAN	Immunoglobulin kappa variable 6D-21	Responder Baseline / Non-responder Baseline	-3.21137	3.21137	-89.2035	0.107965	0.435603	0.942073
A0A0B4J1U3	IGLV1-36	LV136_HUMAN	Immunoglobulin lambda variable 1-36	Responder Baseline / Non-responder Baseline	0.885667	0.885667	84.7619	1.84762	0.211796	0.942073
A0A0B4J1U7	IGHV6-1	HV601_HUMAN	Immunoglobulin heavy variable 6-1	Responder Baseline / Non-responder Baseline	-0.803214	0.803214	-42.6929	0.573071	0.0276931	0.942073
A0A0B4J1V0	IGHV3-15	HV315_HUMAN	Immunoglobulin heavy variable 3-15	Responder Baseline / Non-responder Baseline	0.418509	0.418509	33.6545	1.33655	0.661965	0.942073
A0A0B4J1V2	IGHV2-26	HV226_HUMAN	Immunoglobulin heavy variable 2-26	Responder Baseline / Non-responder Baseline	-1.77417	1.77417	-70.7637	0.292363	0.520431	0.942073
A0A0B4J1X5	IGHV3-74	HV374_HUMAN	Immunoglobulin heavy variable 3-74	Responder Baseline / Non-responder Baseline	1.38297	1.38297	160.805	2.60805	0.0456131	0.942073
A0A0B4J1X8	IGHV3-43	HV343_HUMAN	Immunoglobulin heavy variable 3-43	Responder Baseline / Non-responder Baseline	2.17243	2.17243	350.783	4.50783	0.0614083	0.942073
A0A0B4J1Y9	IGHV3-72	HV372_HUMAN	Immunoglobulin heavy variable 3-72	Responder Baseline / Non-responder Baseline	0.298342	0.298342	22.973	1.22973	0.39354	0.942073
A0A0C4DH24	IGKV6-21	KV621_HUMAN	Immunoglobulin kappa variable 6-21	Responder Baseline / Non-responder Baseline	-1.0964	1.0964	-53.2318	0.467682	0.58603	0.942073
A0A0C4DH29	IGHV1-3	HV103_HUMAN	Immunoglobulin heavy variable 1-3	Responder Baseline / Non-responder Baseline	-1.62496	1.62496	-67.5781	0.324219	0.608117	0.942073
A0A0C4DH31	IGHV1-18	HV118_HUMAN	Immunoglobulin heavy variable 1-18	Responder Baseline / Non-responder Baseline	1.93707	1.93707	282.928	3.82928	0.275253	0.942073
A0A0C4DH33	IGHV1-24	HV124_HUMAN	Immunoglobulin heavy variable 1-24	Responder Baseline / Non-responder Baseline	1.49418	1.49418	181.703	2.81703	0.193951	0.942073
A0A0C4DH34	IGHV4-28	HV428_HUMAN	Immunoglobulin heavy variable 4-28	Responder Baseline / Non-responder Baseline	-0.940179	0.940179	-47.8832	0.521168	0.64635	0.942073
A0A0C4DH43	IGHV2-70D	HV70D_HUMAN	Immunoglobulin heavy variable 2-70D	Responder Baseline / Non-responder Baseline	-1.21686	1.21686	-56.9781	0.430219	0.286384	0.942073
A0A0C4DH67	IGKV1-8	KV108_HUMAN	Immunoglobulin kappa variable 1-8	Responder Baseline / Non-responder Baseline	-1.35044	1.35044	-60.7827	0.392173	0.607522	0.942073
A0A0C4DH68	IGKV2-24	KV224_HUMAN	Immunoglobulin kappa variable 2-24	Responder Baseline / Non-responder Baseline	0.592473	0.592473	50.7829	1.50783	0.221715	0.942073
A0A0G2JS06	IGLV5-39	LV539_HUMAN	Immunoglobulin lambda variable 5-39	Responder Baseline / Non-responder Baseline	0.814947	0.814947	75.9233	1.75923	0.231143	0.942073
A0A1B0GUS4;P68036	UBE2L5;UBE2L3	UB2L5_HUMAN;UB2L3_HUMAN	Ubiquitin-conjugating enzyme E2 L5;Ubiquitin-conjugating enzyme E2 L3	Responder Baseline / Non-responder Baseline	0.586014	0.586014	50.1093	1.50109	0.511839	0.942073
A1L4H1	SSC5D	SRCRL_HUMAN	Soluble scavenger receptor cysteine-rich domain-containing protein SSC5D	Responder Baseline / Non-responder Baseline	-0.839225	0.839225	-44.1056	0.558944	0.482255	0.942073
A2NJV5	IGKV2-29	KV229_HUMAN	Immunoglobulin kappa variable 2-29	Responder Baseline / Non-responder Baseline	-0.271869	0.271869	-17.1754	0.828246	0.41832	0.942073
A6NGN9	IGLON5	IGLO5_HUMAN	IgLON family member 5	Responder Baseline / Non-responder Baseline	0.189669	0.189669	14.0502	1.1405	0.373328	0.942073
A6NHG4;P30046	DDTL;DDT	DDTL_HUMAN;DOPD_HUMAN	D-dopachrome decarboxylase-like protein;D-dopachrome decarboxylase	Responder Baseline / Non-responder Baseline	0.92492	0.92492	89.8579	1.89858	0.42808	0.942073
A6NL88	SHISA7	SHSA7_HUMAN	Protein shisa-7	Responder Baseline / Non-responder Baseline	0.253019	0.253019	19.1698	1.1917	0.342941	0.942073
A6NLU5	VSTM2B	VTM2B_HUMAN	V-set and transmembrane domain-containing protein 2B	Responder Baseline / Non-responder Baseline	0.30958	0.30958	23.9347	1.23935	0.179149	0.942073
A6NMY6;P07355	ANXA2P2;ANXA2	AXA2L_HUMAN;ANXA2_HUMAN	Putative annexin A2-like protein;Annexin A2	Responder Baseline / Non-responder Baseline	1.34866	1.34866	154.676	2.54676	0.318622	0.942073
A7MBM2	DISP2	DISP2_HUMAN	Protein dispatched homolog 2	Responder Baseline / Non-responder Baseline	0.62747	0.62747	54.4853	1.54485	0.546139	0.942073
B8ZZ34	SHISA8	SHSA8_HUMAN	Protein shisa-8	Responder Baseline / Non-responder Baseline	-0.477121	0.477121	-28.159	0.71841	0.547064	0.942073
C9JVW0	INAFM1	INAM1_HUMAN	Putative transmembrane protein INAFM1	Responder Baseline / Non-responder Baseline	0.50877	0.50877	42.2837	1.42284	0.0521038	0.942073
I3L3R5	CCER2	CCER2_HUMAN	Coiled-coil domain-containing glutamate-rich protein 2	Responder Baseline / Non-responder Baseline	-0.132831	0.132831	-8.79601	0.91204	0.542926	0.942073
O00299	CLIC1	CLIC1_HUMAN	Chloride intracellular channel protein 1	Responder Baseline / Non-responder Baseline	0.758795	0.758795	69.2076	1.69208	0.197109	0.942073
O00391	QSOX1	QSOX1_HUMAN	Sulfhydryl oxidase 1	Responder Baseline / Non-responder Baseline	-0.103551	0.103551	-6.92605	0.930739	0.366241	0.942073
O00451	GFRA2	GFRA2_HUMAN	GDNF family receptor alpha-2	Responder Baseline / Non-responder Baseline	0.408016	0.408016	32.686	1.32686	0.410662	0.942073
O00461	GOLIM4	GOLI4_HUMAN	Golgi integral membrane protein 4	Responder Baseline / Non-responder Baseline	0.323616	0.323616	25.1464	1.25146	0.393033	0.942073
O00462	MANBA	MANBA_HUMAN	Beta-mannosidase	Responder Baseline / Non-responder Baseline	0.399733	0.399733	31.9264	1.31926	0.269452	0.942073
O00533	CHL1	NCHL1_HUMAN	Neural cell adhesion molecule L1-like protein	Responder Baseline / Non-responder Baseline	0.272693	0.272693	20.8061	1.20806	0.272121	0.942073
O00560	SDCBP	SDCB1_HUMAN	Syntenin-1	Responder Baseline / Non-responder Baseline	-0.475241	0.475241	-28.0653	0.719347	0.508195	0.942073
O00584	RNASET2	RNT2_HUMAN	Ribonuclease T2	Responder Baseline / Non-responder Baseline	-0.16539	0.16539	-10.8312	0.891688	0.518121	0.942073
O14514	ADGRB1	AGRB1_HUMAN	Adhesion G protein-coupled receptor B1	Responder Baseline / Non-responder Baseline	0.566788	0.566788	48.1222	1.48122	0.101474	0.942073
O14594	NCAN	NCAN_HUMAN	Neurocan core protein	Responder Baseline / Non-responder Baseline	0.124035	0.124035	8.97782	1.08978	0.625788	0.942073
O14745	SLC9A3R1	NHRF1_HUMAN	Na(+)/H(+) exchange regulatory cofactor NHE-RF1	Responder Baseline / Non-responder Baseline	-0.607609	0.607609	-34.3716	0.656284	0.286857	0.942073
O14773	TPP1	TPP1_HUMAN	Tripeptidyl-peptidase 1	Responder Baseline / Non-responder Baseline	-0.163788	0.163788	-10.7322	0.892678	0.341365	0.942073
O14786	NRP1	NRP1_HUMAN	Neuropilin-1	Responder Baseline / Non-responder Baseline	0.0821679	0.0821679	5.86076	1.05861	0.674108	0.942073
O14791	APOL1	APOL1_HUMAN	Apolipoprotein L1	Responder Baseline / Non-responder Baseline	0.135976	0.135976	9.88356	1.09884	0.498252	0.942073
O15041	SEMA3E	SEM3E_HUMAN	Semaphorin-3E	Responder Baseline / Non-responder Baseline	0.370811	0.370811	29.308	1.29308	0.536288	0.942073
O15055	PER2	PER2_HUMAN	Period circadian protein homolog 2	Responder Baseline / Non-responder Baseline	4.15513	4.15513	1681.63	17.8163	0.377302	0.942073
O15230	LAMA5	LAMA5_HUMAN	Laminin subunit alpha-5	Responder Baseline / Non-responder Baseline	1.24605	1.24605	137.19	2.3719	0.341277	0.942073
O15240	VGF	VGF_HUMAN	Neurosecretory protein VGF	Responder Baseline / Non-responder Baseline	0.226955	0.226955	17.0362	1.17036	0.552106	0.942073
O15354	GPR37	GPR37_HUMAN	Prosaposin receptor GPR37	Responder Baseline / Non-responder Baseline	-0.164719	0.164719	-10.7898	0.892102	0.4434	0.942073
O15389;Q08ET2	SIGLEC5;SIGLEC14	SIGL5_HUMAN;SIG14_HUMAN	Sialic acid-binding Ig-like lectin 5;Sialic acid-binding Ig-like lectin 14	Responder Baseline / Non-responder Baseline	1.13161	1.13161	119.103	2.19103	0.12096	0.942073
O15394	NCAM2	NCAM2_HUMAN	Neural cell adhesion molecule 2	Responder Baseline / Non-responder Baseline	-0.318768	0.318768	-19.8246	0.801754	0.526572	0.942073
O15400	STX7	STX7_HUMAN	Syntaxin-7	Responder Baseline / Non-responder Baseline	0.608964	0.608964	52.5163	1.52516	0.420062	0.942073
O43157	PLXNB1	PLXB1_HUMAN	Plexin-B1	Responder Baseline / Non-responder Baseline	0.464856	0.464856	38.0179	1.38018	0.10705	0.942073
O43175	PHGDH	SERA_HUMAN	D-3-phosphoglycerate dehydrogenase	Responder Baseline / Non-responder Baseline	-0.852595	0.852595	-44.6212	0.553788	0.129755	0.942073
O43278	SPINT1	SPIT1_HUMAN	Kunitz-type protease inhibitor 1	Responder Baseline / Non-responder Baseline	0.267813	0.267813	20.3981	1.20398	0.281322	0.942073
O43291	SPINT2	SPIT2_HUMAN	Kunitz-type protease inhibitor 2	Responder Baseline / Non-responder Baseline	0.260153	0.260153	19.7606	1.19761	0.175018	0.942073
O43396	TXNL1	TXNL1_HUMAN	Thioredoxin-like protein 1	Responder Baseline / Non-responder Baseline	0.89022	0.89022	85.3459	1.85346	0.312831	0.942073
O43405	COCH	COCH_HUMAN	Cochlin	Responder Baseline / Non-responder Baseline	-0.294516	0.294516	-18.4654	0.815346	0.373409	0.942073
O43505	B4GAT1	B4GA1_HUMAN	Beta-1,4-glucuronyltransferase 1	Responder Baseline / Non-responder Baseline	0.238282	0.238282	17.9587	1.17959	0.227415	0.942073
O43529	CHST10	CHSTA_HUMAN	Carbohydrate sulfotransferase 10	Responder Baseline / Non-responder Baseline	0.0618748	0.0618748	4.38214	1.04382	0.650371	0.942073
O43556	SGCE	SGCE_HUMAN	Epsilon-sarcoglycan	Responder Baseline / Non-responder Baseline	-0.115173	0.115173	-7.67284	0.923272	0.625916	0.942073
O43827	ANGPTL7	ANGL7_HUMAN	Angiopoietin-related protein 7	Responder Baseline / Non-responder Baseline	-0.928064	0.928064	-47.4437	0.525563	0.696126	0.942073
O43866	CD5L	CD5L_HUMAN	CD5 antigen-like	Responder Baseline / Non-responder Baseline	1.04779	1.04779	106.735	2.06735	0.328602	0.942073
O60240	PLIN1	PLIN1_HUMAN	Perilipin-1	Responder Baseline / Non-responder Baseline	2.10118	2.10118	329.06	4.2906	0.378409	0.942073
O60241	ADGRB2	AGRB2_HUMAN	Adhesion G protein-coupled receptor B2	Responder Baseline / Non-responder Baseline	0.155166	0.155166	11.3549	1.11355	0.626291	0.942073
O60243	HS6ST1	H6ST1_HUMAN	Heparan-sulfate 6-O-sulfotransferase 1	Responder Baseline / Non-responder Baseline	-0.51976	0.51976	-30.2512	0.697488	0.5902	0.942073
O60245	PCDH7	PCDH7_HUMAN	Protocadherin-7	Responder Baseline / Non-responder Baseline	-0.0761235	0.0761235	-5.13969	0.948603	0.673785	0.942073
O60282	KIF5C	KIF5C_HUMAN	Kinesin heavy chain isoform 5C	Responder Baseline / Non-responder Baseline	-0.297335	0.297335	-18.6246	0.813754	0.318518	0.942073
O60462	NRP2	NRP2_HUMAN	Neuropilin-2	Responder Baseline / Non-responder Baseline	0.092774	0.092774	6.64187	1.06642	0.47801	0.942073
O60613	SELENOF	SEP15_HUMAN	Selenoprotein F	Responder Baseline / Non-responder Baseline	-0.271161	0.271161	-17.1348	0.828652	0.250036	0.942073
O60858	TRIM13	TRI13_HUMAN	E3 ubiquitin-protein ligase TRIM13	Responder Baseline / Non-responder Baseline	-0.875659	0.875659	-45.4995	0.545005	0.665342	0.942073
O60883	GPR37L1	G37L1_HUMAN	G-protein coupled receptor 37-like 1	Responder Baseline / Non-responder Baseline	0.108539	0.108539	7.81359	1.07814	0.522532	0.942073
O75071	EFCAB14	EFC14_HUMAN	EF-hand calcium-binding domain-containing protein 14	Responder Baseline / Non-responder Baseline	0.134227	0.134227	9.75046	1.0975	0.541653	0.942073
O75077	ADAM23	ADA23_HUMAN	Disintegrin and metalloproteinase domain-containing protein 23	Responder Baseline / Non-responder Baseline	-0.287517	0.287517	-18.0689	0.819311	0.472025	0.942073
O75078	ADAM11	ADA11_HUMAN	Disintegrin and metalloproteinase domain-containing protein 11	Responder Baseline / Non-responder Baseline	0.178293	0.178293	13.1545	1.13154	0.473395	0.942073
O75093	SLIT1	SLIT1_HUMAN	Slit homolog 1 protein	Responder Baseline / Non-responder Baseline	0.128814	0.128814	9.33948	1.09339	0.639719	0.942073
O75096	LRP4	LRP4_HUMAN	Low-density lipoprotein receptor-related protein 4	Responder Baseline / Non-responder Baseline	0.646429	0.646429	56.5289	1.56529	0.320255	0.942073
O75144	ICOSLG	ICOSL_HUMAN	ICOS ligand	Responder Baseline / Non-responder Baseline	0.285259	0.285259	21.8629	1.21863	0.520655	0.942073
O75173	ADAMTS4	ATS4_HUMAN	A disintegrin and metalloproteinase with thrombospondin motifs 4	Responder Baseline / Non-responder Baseline	0.441677	0.441677	35.8182	1.35818	0.300538	0.942073
O75223	GGCT	GGCT_HUMAN	Gamma-glutamylcyclotransferase	Responder Baseline / Non-responder Baseline	0.550368	0.550368	46.4459	1.46446	0.173808	0.942073
O75326	SEMA7A	SEM7A_HUMAN	Semaphorin-7A	Responder Baseline / Non-responder Baseline	0.194628	0.194628	14.4429	1.14443	0.346771	0.942073
O75347	TBCA	TBCA_HUMAN	Tubulin-specific chaperone A	Responder Baseline / Non-responder Baseline	-2.10885	2.10885	-76.8168	0.231832	0.535629	0.942073
O75636	FCN3	FCN3_HUMAN	Ficolin-3	Responder Baseline / Non-responder Baseline	1.51558	1.51558	185.914	2.85914	0.197488	0.942073
O75711	SCRG1	SCRG1_HUMAN	Scrapie-responsive protein 1	Responder Baseline / Non-responder Baseline	-0.223924	0.223924	-14.3767	0.856233	0.17143	0.942073
O75752	B3GALNT1	B3GL1_HUMAN	UDP-GalNAc:beta-1,3-N-acetylgalactosaminyltransferase 1	Responder Baseline / Non-responder Baseline	0.137275	0.137275	9.9826	1.09983	0.548442	0.942073
O75781	PALM	PALM_HUMAN	Paralemmin-1	Responder Baseline / Non-responder Baseline	0.519078	0.519078	43.3039	1.43304	0.0629839	0.942073
O75882	ATRN	ATRN_HUMAN	Attractin	Responder Baseline / Non-responder Baseline	0.0954444	0.0954444	6.83944	1.06839	0.445483	0.942073
O76061	STC2	STC2_HUMAN	Stanniocalcin-2	Responder Baseline / Non-responder Baseline	-0.507119	0.507119	-29.6374	0.703626	0.236654	0.942073
O94760	DDAH1	DDAH1_HUMAN	N(G),N(G)-dimethylarginine dimethylaminohydrolase 1	Responder Baseline / Non-responder Baseline	-0.552507	0.552507	-31.8166	0.681834	0.121145	0.942073
O94766	B3GAT3	B3GA3_HUMAN	Galactosylgalactosylxylosylprotein 3-beta-glucuronosyltransferase 3	Responder Baseline / Non-responder Baseline	0.676378	0.676378	59.8123	1.59812	0.195664	0.942073
O94769	ECM2	ECM2_HUMAN	Extracellular matrix protein 2	Responder Baseline / Non-responder Baseline	-0.236937	0.236937	-15.1455	0.848545	0.423167	0.942073
O94985	CLSTN1	CSTN1_HUMAN	Calsyntenin-1	Responder Baseline / Non-responder Baseline	0.217126	0.217126	16.2416	1.16242	0.166808	0.942073
O95158	NXPH4	NXPH4_HUMAN	Neurexophilin-4	Responder Baseline / Non-responder Baseline	0.312902	0.312902	24.2204	1.2422	0.535159	0.942073
O95159	ZFPL1	ZFPL1_HUMAN	Zinc finger protein-like 1	Responder Baseline / Non-responder Baseline	0.185476	0.185476	13.7192	1.13719	0.482865	0.942073
O95185	UNC5C	UNC5C_HUMAN	Netrin receptor UNC5C	Responder Baseline / Non-responder Baseline	-0.215644	0.215644	-13.8838	0.861162	0.465374	0.942073
O95196	CSPG5	CSPG5_HUMAN	Chondroitin sulfate proteoglycan 5	Responder Baseline / Non-responder Baseline	0.158543	0.158543	11.6159	1.11616	0.509129	0.942073
O95390	GDF11	GDF11_HUMAN	Growth/differentiation factor 11	Responder Baseline / Non-responder Baseline	-0.259117	0.259117	-16.4401	0.835599	0.355205	0.942073
O95428	PAPLN	PPN_HUMAN	Papilin	Responder Baseline / Non-responder Baseline	-0.153562	0.153562	-10.0972	0.899028	0.173483	0.942073
O95445	APOM	APOM_HUMAN	Apolipoprotein M	Responder Baseline / Non-responder Baseline	0.712931	0.712931	63.9131	1.63913	0.175016	0.942073
O95450	ADAMTS2	ATS2_HUMAN	A disintegrin and metalloproteinase with thrombospondin motifs 2	Responder Baseline / Non-responder Baseline	0.115387	0.115387	8.32654	1.08327	0.613193	0.942073
O95461	LARGE1	LARG1_HUMAN	LARGE xylosyl- and glucuronyltransferase 1	Responder Baseline / Non-responder Baseline	1.39197	1.39197	162.438	2.62438	0.0310224	0.942073
O95467	GNAS	GNAS3_HUMAN	Neuroendocrine secretory protein 55	Responder Baseline / Non-responder Baseline	-0.277736	0.277736	-17.5116	0.824884	0.277728	0.942073
O95497	VNN1	VNN1_HUMAN	Pantetheinase	Responder Baseline / Non-responder Baseline	0.838881	0.838881	78.8662	1.78866	0.526854	0.942073
O95502	NPTXR	NPTXR_HUMAN	Neuronal pentraxin receptor	Responder Baseline / Non-responder Baseline	0.305242	0.305242	23.5626	1.23563	0.308166	0.942073
O95633	FSTL3	FSTL3_HUMAN	Follistatin-related protein 3	Responder Baseline / Non-responder Baseline	-0.592369	0.592369	-33.6747	0.663253	0.132573	0.942073
O95897	OLFM2	NOE2_HUMAN	Noelin-2	Responder Baseline / Non-responder Baseline	-0.147355	0.147355	-9.70959	0.902904	0.658156	0.942073
O95965	ITGBL1	ITGBL_HUMAN	Integrin beta-like protein 1	Responder Baseline / Non-responder Baseline	-0.37349	0.37349	-22.8087	0.771913	0.602412	0.942073
O95967	EFEMP2	FBLN4_HUMAN	EGF-containing fibulin-like extracellular matrix protein 2	Responder Baseline / Non-responder Baseline	-0.38499	0.38499	-23.4216	0.765784	0.346362	0.942073
O95998	IL18BP	I18BP_HUMAN	Interleukin-18-binding protein	Responder Baseline / Non-responder Baseline	-0.205272	0.205272	-13.2625	0.867375	0.59456	0.942073
P00338	LDHA	LDHA_HUMAN	L-lactate dehydrogenase A chain	Responder Baseline / Non-responder Baseline	0.4743	0.4743	38.9244	1.38924	0.344104	0.942073
P00450	CP	CERU_HUMAN	Ceruloplasmin	Responder Baseline / Non-responder Baseline	0.30178	0.30178	23.2664	1.23266	0.452269	0.942073
P00492	HPRT1	HPRT_HUMAN	Hypoxanthine-guanine phosphoribosyltransferase	Responder Baseline / Non-responder Baseline	0.815574	0.815574	75.9999	1.76	0.346551	0.942073
P00505	GOT2	AATM_HUMAN	Aspartate aminotransferase, mitochondrial	Responder Baseline / Non-responder Baseline	0.380921	0.380921	30.2173	1.30217	0.358865	0.942073
P00533	EGFR	EGFR_HUMAN	Epidermal growth factor receptor	Responder Baseline / Non-responder Baseline	0.107142	0.107142	7.70927	1.07709	0.572702	0.942073
P00558	PGK1	PGK1_HUMAN	Phosphoglycerate kinase 1	Responder Baseline / Non-responder Baseline	0.735356	0.735356	66.4808	1.66481	0.335383	0.942073
P00568	AK1	KAD1_HUMAN	Adenylate kinase isoenzyme 1	Responder Baseline / Non-responder Baseline	5.70251	5.70251	5107.45	52.0745	0.275695	0.942073
P00736	C1R	C1R_HUMAN	Complement C1r subcomponent	Responder Baseline / Non-responder Baseline	-0.104236	0.104236	-6.97027	0.930297	0.609693	0.942073
P00738	HP	HPT_HUMAN	Haptoglobin	Responder Baseline / Non-responder Baseline	-0.504246	0.504246	-29.4971	0.705029	0.612465	0.942073
P00739	HPR	HPTR_HUMAN	Haptoglobin-related protein	Responder Baseline / Non-responder Baseline	-0.475842	0.475842	-28.0953	0.719047	0.664811	0.942073
P00740	F9	FA9_HUMAN	Coagulation factor IX	Responder Baseline / Non-responder Baseline	0.171189	0.171189	12.5986	1.12599	0.43234	0.942073
P00742	F10	FA10_HUMAN	Coagulation factor X	Responder Baseline / Non-responder Baseline	0.225597	0.225597	16.9261	1.16926	0.589835	0.942073
P00746	CFD	CFAD_HUMAN	Complement factor D	Responder Baseline / Non-responder Baseline	0.209115	0.209115	15.5979	1.15598	0.364231	0.942073
P00747	PLG	PLMN_HUMAN	Plasminogen	Responder Baseline / Non-responder Baseline	0.115406	0.115406	8.32801	1.08328	0.674993	0.942073
P00748	F12	FA12_HUMAN	Coagulation factor XII	Responder Baseline / Non-responder Baseline	0.420388	0.420388	33.8287	1.33829	0.278026	0.942073
P00751	CFB	CFAB_HUMAN	Complement factor B	Responder Baseline / Non-responder Baseline	0.564826	0.564826	47.921	1.47921	0.0739829	0.942073
P00915	CA1	CAH1_HUMAN	Carbonic anhydrase 1	Responder Baseline / Non-responder Baseline	2.96147	2.96147	678.916	7.78916	0.423886	0.942073
P00918	CA2	CAH2_HUMAN	Carbonic anhydrase 2	Responder Baseline / Non-responder Baseline	2.95644	2.95644	676.207	7.76207	0.414149	0.942073
P01008	SERPINC1	ANT3_HUMAN	Antithrombin-III	Responder Baseline / Non-responder Baseline	0.231263	0.231263	17.3862	1.17386	0.601006	0.942073
P01023	A2M	A2MG_HUMAN	Alpha-2-macroglobulin	Responder Baseline / Non-responder Baseline	0.447212	0.447212	36.3402	1.3634	0.173903	0.942073
P01024	C3	CO3_HUMAN	Complement C3	Responder Baseline / Non-responder Baseline	0.561606	0.561606	47.5911	1.47591	0.077478	0.942073
P01031	C5	CO5_HUMAN	Complement C5	Responder Baseline / Non-responder Baseline	0.518815	0.518815	43.2778	1.43278	0.206729	0.942073
P01033	TIMP1	TIMP1_HUMAN	Metalloproteinase inhibitor 1	Responder Baseline / Non-responder Baseline	-0.263171	0.263171	-16.6746	0.833254	0.15802	0.942073
P01042	KNG1	KNG1_HUMAN	Kininogen-1	Responder Baseline / Non-responder Baseline	0.123704	0.123704	8.95282	1.08953	0.664247	0.942073
P01127	PDGFB	PDGFB_HUMAN	Platelet-derived growth factor subunit B	Responder Baseline / Non-responder Baseline	0.295929	0.295929	22.7675	1.22768	0.296743	0.942073
P01210	PENK	PENK_HUMAN	Proenkephalin-A	Responder Baseline / Non-responder Baseline	0.152532	0.152532	11.1518	1.11152	0.547521	0.942073
P01303	NPY	NPY_HUMAN	Pro-neuropeptide Y	Responder Baseline / Non-responder Baseline	0.533375	0.533375	44.7311	1.44731	0.273344	0.942073
P01344	IGF2	IGF2_HUMAN	Insulin-like growth factor II	Responder Baseline / Non-responder Baseline	-0.0907419	0.0907419	-6.09602	0.93904	0.583161	0.942073
P01591	JCHAIN	IGJ_HUMAN	Immunoglobulin J chain	Responder Baseline / Non-responder Baseline	-0.792711	0.792711	-42.2742	0.577258	0.693694	0.942073
P01593;P01594	IGKV1D-33;IGKV1-33	KVD33_HUMAN;KV133_HUMAN	Immunoglobulin kappa variable 1D-33;Immunoglobulin kappa variable 1-33	Responder Baseline / Non-responder Baseline	-1.06569	1.06569	-52.2256	0.477744	0.657621	0.942073
P01597;P04432	IGKV1-39;IGKV1D-39	KV139_HUMAN;KVD39_HUMAN	Immunoglobulin kappa variable 1-39;Immunoglobulin kappa variable 1D-39	Responder Baseline / Non-responder Baseline	-1.20464	1.20464	-56.6123	0.433877	0.655254	0.942073
P01599	IGKV1-17	KV117_HUMAN	Immunoglobulin kappa variable 1-17	Responder Baseline / Non-responder Baseline	-0.731422	0.731422	-39.769	0.60231	0.653697	0.942073
P01601	IGKV1D-16	KVD16_HUMAN	Immunoglobulin kappa variable 1D-16	Responder Baseline / Non-responder Baseline	-2.42546	2.42546	-81.385	0.18615	0.518161	0.942073
P01624	IGKV3-15	KV315_HUMAN	Immunoglobulin kappa variable 3-15	Responder Baseline / Non-responder Baseline	-0.811978	0.811978	-43.0399	0.569601	0.619014	0.942073
P01699	IGLV1-44	LV144_HUMAN	Immunoglobulin lambda variable 1-44	Responder Baseline / Non-responder Baseline	0.957446	0.957446	94.1869	1.94187	0.331056	0.942073
P01700	IGLV1-47	LV147_HUMAN	Immunoglobulin lambda variable 1-47	Responder Baseline / Non-responder Baseline	0.616235	0.616235	53.2869	1.53287	0.189694	0.942073
P01701	IGLV1-51	LV151_HUMAN	Immunoglobulin lambda variable 1-51	Responder Baseline / Non-responder Baseline	1.63296	1.63296	210.15	3.1015	0.327109	0.942073
P01703	IGLV1-40	LV140_HUMAN	Immunoglobulin lambda variable 1-40	Responder Baseline / Non-responder Baseline	1.0753	1.0753	110.716	2.10716	0.286178	0.942073
P01705	IGLV2-23	LV223_HUMAN	Immunoglobulin lambda variable 2-23	Responder Baseline / Non-responder Baseline	2.17871	2.17871	352.75	4.5275	0.129405	0.942073
P01706	IGLV2-11	LV211_HUMAN	Immunoglobulin lambda variable 2-11	Responder Baseline / Non-responder Baseline	1.62675	1.62675	208.818	3.08818	0.109789	0.942073
P01709	IGLV2-8	LV208_HUMAN	Immunoglobulin lambda variable 2-8	Responder Baseline / Non-responder Baseline	1.47347	1.47347	177.689	2.77689	0.0887383	0.942073
P01714	IGLV3-19	LV319_HUMAN	Immunoglobulin lambda variable 3-19	Responder Baseline / Non-responder Baseline	1.25466	1.25466	138.611	2.38611	0.183274	0.942073
P01717	IGLV3-25	LV325_HUMAN	Immunoglobulin lambda variable 3-25	Responder Baseline / Non-responder Baseline	1.06435	1.06435	109.123	2.09123	0.244315	0.942073
P01718	IGLV3-27	LV327_HUMAN	Immunoglobulin lambda variable 3-27	Responder Baseline / Non-responder Baseline	1.3148	1.3148	148.769	2.48769	0.0951992	0.942073
P01743	IGHV1-46	HV146_HUMAN	Immunoglobulin heavy variable 1-46	Responder Baseline / Non-responder Baseline	1.63389	1.63389	210.35	3.1035	0.116743	0.942073
P01764	IGHV3-23	HV323_HUMAN	Immunoglobulin heavy variable 3-23	Responder Baseline / Non-responder Baseline	-1.8473	1.8473	-72.2088	0.277912	0.533706	0.942073
P01768;P0DP03	IGHV3-30;IGHV3-30-5	HV330_HUMAN;HV335_HUMAN	Immunoglobulin heavy variable 3-30;Immunoglobulin heavy variable 3-30-5	Responder Baseline / Non-responder Baseline	0.913325	0.913325	88.3381	1.88338	0.375685	0.942073
P01780	IGHV3-7	HV307_HUMAN	Immunoglobulin heavy variable 3-7	Responder Baseline / Non-responder Baseline	-1.53276	1.53276	-65.4383	0.345617	0.542622	0.942073
P01817	IGHV2-5	HV205_HUMAN	Immunoglobulin heavy variable 2-5	Responder Baseline / Non-responder Baseline	-1.45305	1.45305	-63.4753	0.365247	0.603868	0.942073
P01833	PIGR	PIGR_HUMAN	Polymeric immunoglobulin receptor	Responder Baseline / Non-responder Baseline	0.527868	0.527868	44.1797	1.4418	0.196543	0.942073
P01834	IGKC	IGKC_HUMAN	Immunoglobulin kappa constant	Responder Baseline / Non-responder Baseline	-1.50987	1.50987	-64.8857	0.351143	0.532699	0.942073
P01859	IGHG2	IGHG2_HUMAN	Immunoglobulin heavy constant gamma 2	Responder Baseline / Non-responder Baseline	0.477055	0.477055	39.19	1.3919	0.286627	0.942073
P01860	IGHG3	IGHG3_HUMAN	Immunoglobulin heavy constant gamma 3	Responder Baseline / Non-responder Baseline	1.38454	1.38454	161.089	2.61089	0.045248	0.942073
P02042	HBD	HBD_HUMAN	Hemoglobin subunit delta	Responder Baseline / Non-responder Baseline	3.30724	3.30724	889.872	9.89872	0.401926	0.942073
P02144	MB	MYG_HUMAN	Myoglobin	Responder Baseline / Non-responder Baseline	0.968199	0.968199	95.6397	1.9564	0.420799	0.942073
P02462	COL4A1	CO4A1_HUMAN	Collagen alpha-1(IV) chain	Responder Baseline / Non-responder Baseline	-0.145343	0.145343	-9.58359	0.904164	0.0812555	0.942073
P02511	CRYAB	CRYAB_HUMAN	Alpha-crystallin B chain	Responder Baseline / Non-responder Baseline	2.97701	2.97701	687.355	7.87355	0.29637	0.942073
P02533	KRT14	K1C14_HUMAN	Keratin, type I cytoskeletal 14	Responder Baseline / Non-responder Baseline	2.13698	2.13698	339.839	4.39839	0.338248	0.942073
P02647	APOA1	APOA1_HUMAN	Apolipoprotein A-I	Responder Baseline / Non-responder Baseline	0.294286	0.294286	22.6278	1.22628	0.361191	0.942073
P02652	APOA2	APOA2_HUMAN	Apolipoprotein A-II	Responder Baseline / Non-responder Baseline	0.528958	0.528958	44.2887	1.44289	0.367244	0.942073
P02654	APOC1	APOC1_HUMAN	Apolipoprotein C-I	Responder Baseline / Non-responder Baseline	-0.229918	0.229918	-14.7317	0.852683	0.316224	0.942073
P02656	APOC3	APOC3_HUMAN	Apolipoprotein C-III	Responder Baseline / Non-responder Baseline	0.424782	0.424782	34.237	1.34237	0.306144	0.942073
P02671	FGA	FIBA_HUMAN	Fibrinogen alpha chain	Responder Baseline / Non-responder Baseline	0.882776	0.882776	84.392	1.84392	0.201265	0.942073
P02675	FGB	FIBB_HUMAN	Fibrinogen beta chain	Responder Baseline / Non-responder Baseline	1.01576	1.01576	102.196	2.02196	0.1749	0.942073
P02679	FGG	FIBG_HUMAN	Fibrinogen gamma chain	Responder Baseline / Non-responder Baseline	0.920032	0.920032	89.2157	1.89216	0.226497	0.942073
P02730	SLC4A1	B3AT_HUMAN	Band 3 anion transport protein	Responder Baseline / Non-responder Baseline	6.71773	6.71773	10425.4	105.254	0.366518	0.942073
P02741	CRP	CRP_HUMAN	C-reactive protein	Responder Baseline / Non-responder Baseline	0.363727	0.363727	28.6746	1.28675	0.517654	0.942073
P02749	APOH	APOH_HUMAN	Beta-2-glycoprotein 1	Responder Baseline / Non-responder Baseline	0.129908	0.129908	9.42238	1.09422	0.605124	0.942073
P02750	LRG1	A2GL_HUMAN	Leucine-rich alpha-2-glycoprotein	Responder Baseline / Non-responder Baseline	-0.155286	0.155286	-10.2046	0.897954	0.493842	0.942073
P02765	AHSG	FETUA_HUMAN	Alpha-2-HS-glycoprotein	Responder Baseline / Non-responder Baseline	0.271935	0.271935	20.7426	1.20743	0.519551	0.942073
P02766	TTR	TTHY_HUMAN	Transthyretin	Responder Baseline / Non-responder Baseline	-0.297254	0.297254	-18.62	0.8138	0.516633	0.942073
P02768	ALB	ALBU_HUMAN	Serum albumin	Responder Baseline / Non-responder Baseline	-0.122044	0.122044	-8.11154	0.918885	0.589533	0.942073
P02775	PPBP	CXCL7_HUMAN	Platelet basic protein	Responder Baseline / Non-responder Baseline	1.60234	1.60234	203.636	3.03636	0.397715	0.942073
P02776	PF4	PLF4_HUMAN	Platelet factor 4	Responder Baseline / Non-responder Baseline	2.63721	2.63721	522.127	6.22127	0.286635	0.942073
P02786	TFRC	TFR1_HUMAN	Transferrin receptor protein 1	Responder Baseline / Non-responder Baseline	0.935452	0.935452	91.249	1.91249	0.103801	0.942073
P02790	HPX	HEMO_HUMAN	Hemopexin	Responder Baseline / Non-responder Baseline	0.300392	0.300392	23.1479	1.23148	0.195316	0.942073
P02795	MT2A	MT2_HUMAN	Metallothionein-2	Responder Baseline / Non-responder Baseline	1.26846	1.26846	140.905	2.40905	0.394332	0.942073
P03950	ANG	ANGI_HUMAN	Angiogenin	Responder Baseline / Non-responder Baseline	-0.21839	0.21839	-14.0476	0.859524	0.474542	0.942073
P03952	KLKB1	KLKB1_HUMAN	Plasma kallikrein	Responder Baseline / Non-responder Baseline	0.127294	0.127294	9.22433	1.09224	0.634841	0.942073
P03973	SLPI	SLPI_HUMAN	Antileukoproteinase	Responder Baseline / Non-responder Baseline	-0.4309	0.4309	-25.8201	0.741799	0.219274	0.942073
P04003	C4BPA	C4BPA_HUMAN	C4b-binding protein alpha chain	Responder Baseline / Non-responder Baseline	0.927877	0.927877	90.2475	1.90247	0.465288	0.942073
P04004	VTN	VTNC_HUMAN	Vitronectin	Responder Baseline / Non-responder Baseline	0.170209	0.170209	12.5221	1.12522	0.283708	0.942073
P04040	CAT	CATA_HUMAN	Catalase	Responder Baseline / Non-responder Baseline	3.33664	3.33664	910.248	10.1025	0.414165	0.942073
P04062	GBA	GLCM_HUMAN	Lysosomal acid glucosylceramidase	Responder Baseline / Non-responder Baseline	-0.566449	0.566449	-32.4723	0.675277	0.071893	0.942073
P04066	FUCA1	FUCO_HUMAN	Tissue alpha-L-fucosidase	Responder Baseline / Non-responder Baseline	-0.761946	0.761946	-41.03	0.5897	0.177748	0.942073
P04070	PROC	PROC_HUMAN	Vitamin K-dependent protein C	Responder Baseline / Non-responder Baseline	-0.169768	0.169768	-11.1014	0.888986	0.498521	0.942073
P04075	ALDOA	ALDOA_HUMAN	Fructose-bisphosphate aldolase A	Responder Baseline / Non-responder Baseline	0.371575	0.371575	29.3765	1.29376	0.349737	0.942073
P04085	PDGFA	PDGFA_HUMAN	Platelet-derived growth factor subunit A	Responder Baseline / Non-responder Baseline	-0.364125	0.364125	-22.306	0.77694	0.105076	0.942073
P04114	APOB	APOB_HUMAN	Apolipoprotein B-100	Responder Baseline / Non-responder Baseline	0.931739	0.931739	90.7574	1.90757	0.191066	0.942073
P04180	LCAT	LCAT_HUMAN	Phosphatidylcholine-sterol acyltransferase	Responder Baseline / Non-responder Baseline	0.328714	0.328714	25.5893	1.25589	0.418208	0.942073
P04211	IGLV7-43	LV743_HUMAN	Immunoglobulin lambda variable 7-43	Responder Baseline / Non-responder Baseline	0.421299	0.421299	33.9133	1.33913	0.119469	0.942073
P04217	A1BG	A1BG_HUMAN	Alpha-1B-glycoprotein	Responder Baseline / Non-responder Baseline	0.697009	0.697009	62.114	1.62114	0.067861	0.942073
P04222	HLA-C	1C03_HUMAN	HLA class I histocompatibility antigen, Cw-3 alpha chain	Responder Baseline / Non-responder Baseline	0.360466	0.360466	28.3841	1.28384	0.227236	0.942073
P04259	KRT6B	K2C6B_HUMAN	Keratin, type II cytoskeletal 6B	Responder Baseline / Non-responder Baseline	2.47167	2.47167	454.686	5.54686	0.321767	0.942073
P04264	KRT1	K2C1_HUMAN	Keratin, type II cytoskeletal 1	Responder Baseline / Non-responder Baseline	0.434643	0.434643	35.1576	1.35158	0.604423	0.942073
P04278	SHBG	SHBG_HUMAN	Sex hormone-binding globulin	Responder Baseline / Non-responder Baseline	0.935801	0.935801	91.2952	1.91295	0.565009	0.942073
P04406	GAPDH	G3P_HUMAN	Glyceraldehyde-3-phosphate dehydrogenase	Responder Baseline / Non-responder Baseline	0.919163	0.919163	89.1017	1.89102	0.422796	0.942073
P04733;P07438;Q93083	MT1F;MT1B;MT1L	MT1F_HUMAN;MT1B_HUMAN;MT1L_HUMAN	Metallothionein-1F;Metallothionein-1B;Metallothionein-1L	Responder Baseline / Non-responder Baseline	0.638414	0.638414	55.6617	1.55662	0.0515818	0.942073
P05019	IGF1	IGF1_HUMAN	Insulin-like growth factor I	Responder Baseline / Non-responder Baseline	-0.125912	0.125912	-8.35752	0.916425	0.447898	0.942073
P05026	ATP1B1	AT1B1_HUMAN	Sodium/potassium-transporting ATPase subunit beta-1	Responder Baseline / Non-responder Baseline	-0.166773	0.166773	-10.9167	0.890833	0.473716	0.942073
P05067	APP	A4_HUMAN	Amyloid-beta precursor protein	Responder Baseline / Non-responder Baseline	-0.22733	0.22733	-14.5786	0.854214	0.253803	0.942073
P05156	CFI	CFAI_HUMAN	Complement factor I	Responder Baseline / Non-responder Baseline	0.35112	0.35112	27.5551	1.27555	0.322783	0.942073
P05160	F13B	F13B_HUMAN	Coagulation factor XIII B chain	Responder Baseline / Non-responder Baseline	0.157635	0.157635	11.5457	1.11546	0.531509	0.942073
P05164	MPO	PERM_HUMAN	Myeloperoxidase	Responder Baseline / Non-responder Baseline	1.75239	1.75239	236.915	3.36915	0.201333	0.942073
P05408	SCG5	7B2_HUMAN	Neuroendocrine protein 7B2	Responder Baseline / Non-responder Baseline	0.150551	0.150551	10.9994	1.10999	0.228926	0.942073
P05534	HLA-A	1A24_HUMAN	HLA class I histocompatibility antigen, A-24 alpha chain	Responder Baseline / Non-responder Baseline	0.417014	0.417014	33.5161	1.33516	0.53891	0.942073
P05543	SERPINA7	THBG_HUMAN	Thyroxine-binding globulin	Responder Baseline / Non-responder Baseline	0.476002	0.476002	39.0884	1.39088	0.0967838	0.942073
P05546	SERPIND1	HEP2_HUMAN	Heparin cofactor 2	Responder Baseline / Non-responder Baseline	0.203482	0.203482	15.1474	1.15147	0.58418	0.942073
P05976	MYL1	MYL1_HUMAN	Myosin light chain 1/3, skeletal muscle isoform	Responder Baseline / Non-responder Baseline	3.32929	3.32929	905.114	10.0511	0.0948251	0.942073
P06276	BCHE	CHLE_HUMAN	Cholinesterase	Responder Baseline / Non-responder Baseline	0.514694	0.514694	42.8691	1.42869	0.475626	0.942073
P06307	CCK	CCKN_HUMAN	Cholecystokinin	Responder Baseline / Non-responder Baseline	-0.360614	0.360614	-22.1167	0.778833	0.546223	0.942073
P06310	IGKV2-30	KV230_HUMAN	Immunoglobulin kappa variable 2-30	Responder Baseline / Non-responder Baseline	-0.878224	0.878224	-45.5963	0.544037	0.38233	0.942073
P06312	IGKV4-1	KV401_HUMAN	Immunoglobulin kappa variable 4-1	Responder Baseline / Non-responder Baseline	-1.31584	1.31584	-59.8308	0.401692	0.538302	0.942073
P06331	IGHV4-34	HV434_HUMAN	Immunoglobulin heavy variable 4-34	Responder Baseline / Non-responder Baseline	-1.91594	1.91594	-73.5001	0.264999	0.560689	0.942073
P06396	GSN	GELS_HUMAN	Gelsolin	Responder Baseline / Non-responder Baseline	-0.25013	0.25013	-15.9179	0.840821	0.489118	0.942073
P06681	C2	CO2_HUMAN	Complement C2	Responder Baseline / Non-responder Baseline	0.465313	0.465313	38.0617	1.38062	0.152029	0.942073
P06703	S100A6	S10A6_HUMAN	Protein S100-A6	Responder Baseline / Non-responder Baseline	1.64933	1.64933	213.687	3.13687	0.288516	0.942073
P06733	ENO1	ENOA_HUMAN	Alpha-enolase	Responder Baseline / Non-responder Baseline	0.630838	0.630838	54.8464	1.54846	0.205025	0.942073
P06744	GPI	G6PI_HUMAN	Glucose-6-phosphate isomerase	Responder Baseline / Non-responder Baseline	1.26909	1.26909	141.01	2.4101	0.251755	0.942073
P06753	TPM3	TPM3_HUMAN	Tropomyosin alpha-3 chain	Responder Baseline / Non-responder Baseline	2.23605	2.23605	371.107	4.71107	0.11323	0.942073
P06865	HEXA	HEXA_HUMAN	Beta-hexosaminidase subunit alpha	Responder Baseline / Non-responder Baseline	-0.205913	0.205913	-13.301	0.86699	0.148319	0.942073
P06881	CALCA	CALCA_HUMAN	Calcitonin gene-related peptide 1	Responder Baseline / Non-responder Baseline	-0.742329	0.742329	-40.2227	0.597773	0.637321	0.942073
P07093	SERPINE2	GDN_HUMAN	Glia-derived nexin	Responder Baseline / Non-responder Baseline	-0.661489	0.661489	-36.7775	0.632225	0.0438594	0.942073
P07195	LDHB	LDHB_HUMAN	L-lactate dehydrogenase B chain	Responder Baseline / Non-responder Baseline	0.599463	0.599463	51.5152	1.51515	0.241256	0.942073
P07225	PROS1	PROS_HUMAN	Vitamin K-dependent protein S	Responder Baseline / Non-responder Baseline	-0.245256	0.245256	-15.6334	0.843666	0.230839	0.942073
P07237	P4HB	PDIA1_HUMAN	Protein disulfide-isomerase	Responder Baseline / Non-responder Baseline	-0.220637	0.220637	-14.1813	0.858187	0.523765	0.942073
P07333	CSF1R	CSF1R_HUMAN	Macrophage colony-stimulating factor 1 receptor	Responder Baseline / Non-responder Baseline	0.205119	0.205119	15.2782	1.15278	0.523725	0.942073
P07357	C8A	CO8A_HUMAN	Complement component C8 alpha chain	Responder Baseline / Non-responder Baseline	0.25043	0.25043	18.9561	1.18956	0.518745	0.942073
P07358	C8B	CO8B_HUMAN	Complement component C8 beta chain	Responder Baseline / Non-responder Baseline	0.203684	0.203684	15.1635	1.15164	0.627142	0.942073
P07359	GP1BA	GP1BA_HUMAN	Platelet glycoprotein Ib alpha chain	Responder Baseline / Non-responder Baseline	-0.543076	0.543076	-31.3694	0.686306	0.356662	0.942073
P07360	C8G	CO8G_HUMAN	Complement component C8 gamma chain	Responder Baseline / Non-responder Baseline	-0.12787	0.12787	-8.48185	0.915181	0.623755	0.942073
P07437;Q13885;Q9BVA1	TUBB;TUBB2A;TUBB2B	TBB5_HUMAN;TBB2A_HUMAN;TBB2B_HUMAN	Tubulin beta chain;Tubulin beta-2A chain;Tubulin beta-2B chain	Responder Baseline / Non-responder Baseline	1.4197	1.4197	167.53	2.6753	0.220202	0.942073
P07477	PRSS1	TRY1_HUMAN	Trypsin-1	Responder Baseline / Non-responder Baseline	1.25394	1.25394	138.493	2.38493	0.475061	0.942073
P07585	DCN	PGS2_HUMAN	Decorin	Responder Baseline / Non-responder Baseline	0.179255	0.179255	13.2299	1.1323	0.626244	0.942073
P07711	CTSL	CATL1_HUMAN	Cathepsin L1	Responder Baseline / Non-responder Baseline	-0.0552267	0.0552267	-3.75568	0.962443	0.554491	0.942073
P07737	PFN1	PROF1_HUMAN	Profilin-1	Responder Baseline / Non-responder Baseline	0.499736	0.499736	41.3954	1.41395	0.445757	0.942073
P07738	BPGM	PMGE_HUMAN	Bisphosphoglycerate mutase	Responder Baseline / Non-responder Baseline	2.34919	2.34919	409.537	5.09537	0.372069	0.942073
P07942	LAMB1	LAMB1_HUMAN	Laminin subunit beta-1	Responder Baseline / Non-responder Baseline	-1.37383	1.37383	-61.4134	0.385866	0.493099	0.942073
P07996	THBS1	TSP1_HUMAN	Thrombospondin-1	Responder Baseline / Non-responder Baseline	-0.274737	0.274737	-17.3399	0.826601	0.329275	0.942073
P08123	COL1A2	CO1A2_HUMAN	Collagen alpha-2(I) chain	Responder Baseline / Non-responder Baseline	-0.164164	0.164164	-10.7554	0.892446	0.534725	0.942073
P08174	CD55	DAF_HUMAN	Complement decay-accelerating factor	Responder Baseline / Non-responder Baseline	0.175519	0.175519	12.937	1.12937	0.468971	0.942073
P08185	SERPINA6	CBG_HUMAN	Corticosteroid-binding globulin	Responder Baseline / Non-responder Baseline	0.31295	0.31295	24.2245	1.24225	0.465779	0.942073
P08294	SOD3	SODE_HUMAN	Extracellular superoxide dismutase [Cu-Zn]	Responder Baseline / Non-responder Baseline	-0.392296	0.392296	-23.8084	0.761916	0.633254	0.942073
P08493	MGP	MGP_HUMAN	Matrix Gla protein	Responder Baseline / Non-responder Baseline	-0.651818	0.651818	-36.3522	0.636478	0.272838	0.942073
P08571	CD14	CD14_HUMAN	Monocyte differentiation antigen CD14	Responder Baseline / Non-responder Baseline	-0.0896203	0.0896203	-6.023	0.93977	0.577923	0.942073
P08572	COL4A2	CO4A2_HUMAN	Collagen alpha-2(IV) chain	Responder Baseline / Non-responder Baseline	0.258757	0.258757	19.6447	1.19645	0.410432	0.942073
P08582	MELTF	TRFM_HUMAN	Melanotransferrin	Responder Baseline / Non-responder Baseline	0.123121	0.123121	8.90885	1.08909	0.673417	0.942073
P08603	CFH	CFAH_HUMAN	Complement factor H	Responder Baseline / Non-responder Baseline	0.135227	0.135227	9.82654	1.09827	0.178002	0.942073
P08637	FCGR3A	FCG3A_HUMAN	Low affinity immunoglobulin gamma Fc region receptor III-A	Responder Baseline / Non-responder Baseline	0.5339	0.5339	44.7838	1.44784	0.254059	0.942073
P08670	VIM	VIME_HUMAN	Vimentin	Responder Baseline / Non-responder Baseline	1.5845	1.5845	199.903	2.99903	0.40133	0.942073
P08697	SERPINF2	A2AP_HUMAN	Alpha-2-antiplasmin	Responder Baseline / Non-responder Baseline	0.238314	0.238314	17.9613	1.17961	0.390302	0.942073
P08758	ANXA5	ANXA5_HUMAN	Annexin A5	Responder Baseline / Non-responder Baseline	0.923292	0.923292	89.6438	1.89644	0.518025	0.942073
P08887	IL6R	IL6RA_HUMAN	Interleukin-6 receptor subunit alpha	Responder Baseline / Non-responder Baseline	-0.825953	0.825953	-43.5891	0.564109	0.185847	0.942073
P09104	ENO2	ENOG_HUMAN	Gamma-enolase	Responder Baseline / Non-responder Baseline	0.264612	0.264612	20.1313	1.20131	0.0872295	0.942073
P09211	GSTP1	GSTP1_HUMAN	Glutathione S-transferase P	Responder Baseline / Non-responder Baseline	0.284823	0.284823	21.8261	1.21826	0.534026	0.942073
P09417	QDPR	DHPR_HUMAN	Dihydropteridine reductase	Responder Baseline / Non-responder Baseline	-0.384725	0.384725	-23.4075	0.765925	0.165323	0.942073
P09486	SPARC	SPRC_HUMAN	SPARC	Responder Baseline / Non-responder Baseline	-0.268879	0.268879	-17.0036	0.829964	0.484266	0.942073
P09603	CSF1	CSF1_HUMAN	Macrophage colony-stimulating factor 1	Responder Baseline / Non-responder Baseline	-0.0755206	0.0755206	-5.10004	0.949	0.696837	0.942073
P09619	PDGFRB	PGFRB_HUMAN	Platelet-derived growth factor receptor beta	Responder Baseline / Non-responder Baseline	-0.189401	0.189401	-12.303	0.87697	0.656288	0.942073
P09668	CTSH	CATH_HUMAN	Pro-cathepsin H	Responder Baseline / Non-responder Baseline	0.151643	0.151643	11.0834	1.11083	0.63715	0.942073
P09936	UCHL1	UCHL1_HUMAN	Ubiquitin carboxyl-terminal hydrolase isozyme L1	Responder Baseline / Non-responder Baseline	0.681734	0.681734	60.4066	1.60407	0.270908	0.942073
P09972	ALDOC	ALDOC_HUMAN	Fructose-bisphosphate aldolase C	Responder Baseline / Non-responder Baseline	0.194807	0.194807	14.4571	1.14457	0.475526	0.942073
P0C0L4	C4A	CO4A_HUMAN	Complement C4-A	Responder Baseline / Non-responder Baseline	-0.43339	0.43339	-25.948	0.74052	0.0323961	0.942073
P0CG47;P0CG48;P62979;P62987	UBB;UBC;RPS27A;UBA52	UBB_HUMAN;UBC_HUMAN;RS27A_HUMAN;RL40_HUMAN	Polyubiquitin-B;Polyubiquitin-C;Ubiquitin-40S ribosomal protein S27a;Ubiquitin-60S ribosomal protein L40	Responder Baseline / Non-responder Baseline	0.749621	0.749621	68.1351	1.68135	0.303002	0.942073
P0DMV8;P0DMV9	HSPA1A;HSPA1B	HS71A_HUMAN;HS71B_HUMAN	Heat shock 70 kDa protein 1A;Heat shock 70 kDa protein 1B	Responder Baseline / Non-responder Baseline	0.225834	0.225834	16.9453	1.16945	0.684096	0.942073
P0DOX2		IGA2_HUMAN	Immunoglobulin alpha-2 heavy chain	Responder Baseline / Non-responder Baseline	0.387497	0.387497	30.8122	1.30812	0.617352	0.942073
P0DOX4		IGE_HUMAN	Immunoglobulin epsilon heavy chain	Responder Baseline / Non-responder Baseline	0.318017	0.318017	24.6616	1.24662	0.243953	0.942073
P0DOX5		IGG1_HUMAN	Immunoglobulin gamma-1 heavy chain	Responder Baseline / Non-responder Baseline	-0.748075	0.748075	-40.4603	0.595397	0.614792	0.942073
P0DOX7		IGK_HUMAN	Immunoglobulin kappa light chain	Responder Baseline / Non-responder Baseline	-1.24313	1.24313	-57.7546	0.422454	0.551216	0.942073
P0DOX8		IGL1_HUMAN	Immunoglobulin lambda-1 light chain	Responder Baseline / Non-responder Baseline	0.626353	0.626353	54.3658	1.54366	0.135374	0.942073
P0DOY3	IGLC3	IGLC3_HUMAN	Immunoglobulin lambda constant 3	Responder Baseline / Non-responder Baseline	0.730863	0.730863	65.9632	1.65963	0.0536485	0.942073
P0DP04	IGHV3-43D	HV43D_HUMAN	Immunoglobulin heavy variable 3-43D	Responder Baseline / Non-responder Baseline	1.38342	1.38342	160.886	2.60886	0.0454504	0.942073
P0DP23;P0DP24;P0DP25	CALM1;CALM2;CALM3	CALM1_HUMAN;CALM2_HUMAN;CALM3_HUMAN	Calmodulin-1;Calmodulin-2;Calmodulin-3	Responder Baseline / Non-responder Baseline	0.580995	0.580995	49.5881	1.49588	0.133229	0.942073
P0DP58	LYNX1	LYNX1_HUMAN	Ly-6/neurotoxin-like protein 1	Responder Baseline / Non-responder Baseline	0.242142	0.242142	18.2748	1.18275	0.232382	0.942073
P10253	GAA	LYAG_HUMAN	Lysosomal alpha-glucosidase	Responder Baseline / Non-responder Baseline	-0.486607	0.486607	-28.6298	0.713702	0.371122	0.942073
P10586	PTPRF	PTPRF_HUMAN	Receptor-type tyrosine-protein phosphatase F	Responder Baseline / Non-responder Baseline	0.300547	0.300547	23.1612	1.23161	0.163267	0.942073
P10599	TXN	THIO_HUMAN	Thioredoxin	Responder Baseline / Non-responder Baseline	0.667029	0.667029	58.78	1.5878	0.365581	0.942073
P10643	C7	CO7_HUMAN	Complement component C7	Responder Baseline / Non-responder Baseline	-0.158568	0.158568	-10.4086	0.895914	0.417067	0.942073
P10721	KIT	KIT_HUMAN	Mast/stem cell growth factor receptor Kit	Responder Baseline / Non-responder Baseline	0.064557	0.064557	4.57638	1.04576	0.605658	0.942073
P10745	RBP3	RET3_HUMAN	Retinol-binding protein 3	Responder Baseline / Non-responder Baseline	0.630508	0.630508	54.811	1.54811	0.578214	0.942073
P10768	ESD	ESTD_HUMAN	S-formylglutathione hydrolase	Responder Baseline / Non-responder Baseline	0.470559	0.470559	38.5646	1.38565	0.417839	0.942073
P10909	CLU	CLUS_HUMAN	Clusterin	Responder Baseline / Non-responder Baseline	-0.141811	0.141811	-9.36191	0.906381	0.673525	0.942073
P11047	LAMC1	LAMC1_HUMAN	Laminin subunit gamma-1	Responder Baseline / Non-responder Baseline	-0.181391	0.181391	-11.8148	0.881852	0.134156	0.942073
P11142	HSPA8	HSP7C_HUMAN	Heat shock cognate 71 kDa protein	Responder Baseline / Non-responder Baseline	0.533494	0.533494	44.743	1.44743	0.425771	0.942073
P11277	SPTB	SPTB1_HUMAN	Spectrin beta chain, erythrocytic	Responder Baseline / Non-responder Baseline	1.72796	1.72796	231.26	3.3126	0.0619589	0.942073
P11362	FGFR1	FGFR1_HUMAN	Fibroblast growth factor receptor 1	Responder Baseline / Non-responder Baseline	-0.102186	0.102186	-6.83797	0.93162	0.506568	0.942073
P12109	COL6A1	CO6A1_HUMAN	Collagen alpha-1(VI) chain	Responder Baseline / Non-responder Baseline	0.130453	0.130453	9.46374	1.09464	0.250893	0.942073
P12110	COL6A2	CO6A2_HUMAN	Collagen alpha-2(VI) chain	Responder Baseline / Non-responder Baseline	-0.32265	0.32265	-20.04	0.7996	0.560966	0.942073
P12111	COL6A3	CO6A3_HUMAN	Collagen alpha-3(VI) chain	Responder Baseline / Non-responder Baseline	-0.180851	0.180851	-11.7818	0.882182	0.269481	0.942073
P12259	F5	FA5_HUMAN	Coagulation factor V	Responder Baseline / Non-responder Baseline	-0.624708	0.624708	-35.1449	0.648551	0.379129	0.942073
P12272	PTHLH	PTHR_HUMAN	Parathyroid hormone-related protein	Responder Baseline / Non-responder Baseline	1.20547	1.20547	130.613	2.30613	0.108085	0.942073
P12814	ACTN1	ACTN1_HUMAN	Alpha-actinin-1	Responder Baseline / Non-responder Baseline	2.45228	2.45228	447.281	5.47281	0.0648583	0.942073
P13284	IFI30	GILT_HUMAN	Gamma-interferon-inducible lysosomal thiol reductase	Responder Baseline / Non-responder Baseline	-0.222988	0.222988	-14.3211	0.856789	0.498059	0.942073
P13473	LAMP2	LAMP2_HUMAN	Lysosome-associated membrane glycoprotein 2	Responder Baseline / Non-responder Baseline	-0.198458	0.198458	-12.8518	0.871482	0.453907	0.942073
P13611	VCAN	CSPG2_HUMAN	Versican core protein	Responder Baseline / Non-responder Baseline	-0.162442	0.162442	-10.6489	0.893511	0.206323	0.942073
P13645	KRT10	K1C10_HUMAN	Keratin, type I cytoskeletal 10	Responder Baseline / Non-responder Baseline	1.31515	1.31515	148.828	2.48828	0.314322	0.942073
P13647	KRT5	K2C5_HUMAN	Keratin, type II cytoskeletal 5	Responder Baseline / Non-responder Baseline	1.63286	1.63286	210.127	3.10127	0.352306	0.942073
P13671	C6	CO6_HUMAN	Complement component C6	Responder Baseline / Non-responder Baseline	0.359621	0.359621	28.3089	1.28309	0.195961	0.942073
P13716	ALAD	HEM2_HUMAN	Delta-aminolevulinic acid dehydratase	Responder Baseline / Non-responder Baseline	1.73871	1.73871	233.736	3.33736	0.472696	0.942073
P13796	LCP1	PLSL_HUMAN	Plastin-2	Responder Baseline / Non-responder Baseline	0.965598	0.965598	95.2873	1.95287	0.0747094	0.942073
P13942	COL11A2	COBA2_HUMAN	Collagen alpha-2(XI) chain	Responder Baseline / Non-responder Baseline	-1.47947	1.47947	-64.1379	0.358621	0.545256	0.942073
P14138	EDN3	EDN3_HUMAN	Endothelin-3	Responder Baseline / Non-responder Baseline	-0.352687	0.352687	-21.6876	0.783124	0.438169	0.942073
P14151	SELL	LYAM1_HUMAN	L-selectin	Responder Baseline / Non-responder Baseline	-0.197394	0.197394	-12.7876	0.872124	0.0430422	0.942073
P14174	MIF	MIF_HUMAN	Macrophage migration inhibitory factor	Responder Baseline / Non-responder Baseline	0.156657	0.156657	11.4702	1.1147	0.586494	0.942073
P14207	FOLR2	FOLR2_HUMAN	Folate receptor beta	Responder Baseline / Non-responder Baseline	4.7065	4.7065	2510.94	26.1094	0.195659	0.942073
P14314	PRKCSH	GLU2B_HUMAN	Glucosidase 2 subunit beta	Responder Baseline / Non-responder Baseline	-0.112425	0.112425	-7.49679	0.925032	0.65279	0.942073
P14415	ATP1B2	AT1B2_HUMAN	Sodium/potassium-transporting ATPase subunit beta-2	Responder Baseline / Non-responder Baseline	0.414656	0.414656	33.2981	1.33298	0.103984	0.942073
P14543	NID1	NID1_HUMAN	Nidogen-1	Responder Baseline / Non-responder Baseline	-0.490393	0.490393	-28.8169	0.711831	0.086276	0.942073
P14618	PKM	KPYM_HUMAN	Pyruvate kinase PKM	Responder Baseline / Non-responder Baseline	0.056657	0.056657	4.0053	1.04005	0.660347	0.942073
P14625	HSP90B1	ENPL_HUMAN	Endoplasmin	Responder Baseline / Non-responder Baseline	-0.266141	0.266141	-16.8459	0.831541	0.611951	0.942073
P15121	AKR1B1	ALDR_HUMAN	Aldo-keto reductase family 1 member B1	Responder Baseline / Non-responder Baseline	0.187355	0.187355	13.8674	1.13867	0.493529	0.942073
P15144	ANPEP	AMPN_HUMAN	Aminopeptidase N	Responder Baseline / Non-responder Baseline	-0.507527	0.507527	-29.6573	0.703427	0.0652045	0.942073
P15151	PVR	PVR_HUMAN	Poliovirus receptor	Responder Baseline / Non-responder Baseline	0.634368	0.634368	55.2257	1.55226	0.121225	0.942073
P15169	CPN1	CBPN_HUMAN	Carboxypeptidase N catalytic chain	Responder Baseline / Non-responder Baseline	0.456881	0.456881	37.2571	1.37257	0.212761	0.942073
P15291	B4GALT1	B4GT1_HUMAN	Beta-1,4-galactosyltransferase 1	Responder Baseline / Non-responder Baseline	-0.18141	0.18141	-11.8159	0.881841	0.678716	0.942073
P15502	ELN	ELN_HUMAN	Elastin	Responder Baseline / Non-responder Baseline	-1.51805	1.51805	-65.0842	0.349158	0.40167	0.942073
P15509	CSF2RA	CSF2R_HUMAN	Granulocyte-macrophage colony-stimulating factor receptor subunit alpha	Responder Baseline / Non-responder Baseline	1.04039	1.04039	105.679	2.05679	0.0423731	0.942073
P15586	GNS	GNS_HUMAN	N-acetylglucosamine-6-sulfatase	Responder Baseline / Non-responder Baseline	-0.203902	0.203902	-13.1801	0.868199	0.135625	0.942073
P15814	IGLL1	IGLL1_HUMAN	Immunoglobulin lambda-like polypeptide 1	Responder Baseline / Non-responder Baseline	1.06558	1.06558	109.301	2.09301	0.0721795	0.942073
P15924	DSP	DESP_HUMAN	Desmoplakin	Responder Baseline / Non-responder Baseline	-0.590504	0.590504	-33.5889	0.664111	0.280087	0.942073
P16035	TIMP2	TIMP2_HUMAN	Metalloproteinase inhibitor 2	Responder Baseline / Non-responder Baseline	-0.693959	0.693959	-38.1845	0.618155	0.480382	0.942073
P16152	CBR1	CBR1_HUMAN	Carbonyl reductase [NADPH] 1	Responder Baseline / Non-responder Baseline	0.764057	0.764057	69.826	1.69826	0.418082	0.942073
P16157	ANK1	ANK1_HUMAN	Ankyrin-1	Responder Baseline / Non-responder Baseline	2.37805	2.37805	419.833	5.19833	0.448449	0.942073
P16870	CPE	CBPE_HUMAN	Carboxypeptidase E	Responder Baseline / Non-responder Baseline	-0.241985	0.241985	-15.4419	0.845581	0.573193	0.942073
P17174	GOT1	AATC_HUMAN	Aspartate aminotransferase, cytoplasmic	Responder Baseline / Non-responder Baseline	0.147997	0.147997	10.803	1.10803	0.526909	0.942073
P17600	SYN1	SYN1_HUMAN	Synapsin-1	Responder Baseline / Non-responder Baseline	0.54227	0.54227	45.6262	1.45626	0.492057	0.942073
P18065	IGFBP2	IBP2_HUMAN	Insulin-like growth factor-binding protein 2	Responder Baseline / Non-responder Baseline	-0.204701	0.204701	-13.2282	0.867718	0.270477	0.942073
P18428	LBP	LBP_HUMAN	Lipopolysaccharide-binding protein	Responder Baseline / Non-responder Baseline	0.863014	0.863014	81.8834	1.81883	0.172623	0.942073
P18669	PGAM1	PGAM1_HUMAN	Phosphoglycerate mutase 1	Responder Baseline / Non-responder Baseline	0.344233	0.344233	26.9476	1.26948	0.543243	0.942073
P19022	CDH2	CADH2_HUMAN	Cadherin-2	Responder Baseline / Non-responder Baseline	0.123666	0.123666	8.94999	1.0895	0.570085	0.942073
P19438	TNFRSF1A	TNR1A_HUMAN	Tumor necrosis factor receptor superfamily member 1A	Responder Baseline / Non-responder Baseline	0.562294	0.562294	47.6615	1.47662	0.62074	0.942073
P19652	ORM2	A1AG2_HUMAN	Alpha-1-acid glycoprotein 2	Responder Baseline / Non-responder Baseline	0.998241	0.998241	99.7563	1.99756	0.182707	0.942073
P19823	ITIH2	ITIH2_HUMAN	Inter-alpha-trypsin inhibitor heavy chain H2	Responder Baseline / Non-responder Baseline	0.470661	0.470661	38.5745	1.38574	0.361993	0.942073
P19827	ITIH1	ITIH1_HUMAN	Inter-alpha-trypsin inhibitor heavy chain H1	Responder Baseline / Non-responder Baseline	0.421185	0.421185	33.9027	1.33903	0.397089	0.942073
P20160	AZU1	CAP7_HUMAN	Azurocidin	Responder Baseline / Non-responder Baseline	13.8955	13.8955	1.52377e+06	15238.7	0.346847	0.942073
P20382	PMCH	MCH_HUMAN	Pro-MCH	Responder Baseline / Non-responder Baseline	1.28048	1.28048	142.92	2.4292	0.0585654	0.942073
P20742	PZP	PZP_HUMAN	Pregnancy zone protein	Responder Baseline / Non-responder Baseline	-0.706116	0.706116	-38.7032	0.612968	0.218541	0.942073
P20810	CAST	ICAL_HUMAN	Calpastatin	Responder Baseline / Non-responder Baseline	4.28655	4.28655	1851.55	19.5155	0.33414	0.942073
P20916	MAG	MAG_HUMAN	Myelin-associated glycoprotein	Responder Baseline / Non-responder Baseline	-0.237461	0.237461	-15.1763	0.848237	0.205046	0.942073
P20930	FLG	FILA_HUMAN	Filaggrin	Responder Baseline / Non-responder Baseline	-1.22727	1.22727	-57.2875	0.427125	0.581924	0.942073
P21246	PTN	PTN_HUMAN	Pleiotrophin	Responder Baseline / Non-responder Baseline	-0.718806	0.718806	-39.24	0.6076	0.185688	0.942073
P21333	FLNA	FLNA_HUMAN	Filamin-A	Responder Baseline / Non-responder Baseline	0.514858	0.514858	42.8854	1.42885	0.627228	0.942073
P21695	GPD1	GPDA_HUMAN	Glycerol-3-phosphate dehydrogenase [NAD(+)], cytoplasmic	Responder Baseline / Non-responder Baseline	1.60901	1.60901	205.042	3.05042	0.29365	0.942073
P21802	FGFR2	FGFR2_HUMAN	Fibroblast growth factor receptor 2	Responder Baseline / Non-responder Baseline	-0.204593	0.204593	-13.2217	0.867783	0.202198	0.942073
P21810	BGN	PGS1_HUMAN	Biglycan	Responder Baseline / Non-responder Baseline	0.346165	0.346165	27.1177	1.27118	0.296883	0.942073
P21926	CD9	CD9_HUMAN	CD9 antigen	Responder Baseline / Non-responder Baseline	-0.250134	0.250134	-15.9182	0.840818	0.465799	0.942073
P22004	BMP6	BMP6_HUMAN	Bone morphogenetic protein 6	Responder Baseline / Non-responder Baseline	-0.575275	0.575275	-32.8842	0.671158	0.0316955	0.942073
P22061	PCMT1	PIMT_HUMAN	Protein-L-isoaspartate(D-aspartate) O-methyltransferase	Responder Baseline / Non-responder Baseline	0.382424	0.382424	30.353	1.30353	0.461534	0.942073
P22105	TNXB	TENX_HUMAN	Tenascin-X	Responder Baseline / Non-responder Baseline	-0.0876677	0.0876677	-5.89572	0.941043	0.694016	0.942073
P22314	UBA1	UBA1_HUMAN	Ubiquitin-like modifier-activating enzyme 1	Responder Baseline / Non-responder Baseline	-6.20445	6.20445	-98.644	0.0135605	0.502641	0.942073
P22352	GPX3	GPX3_HUMAN	Glutathione peroxidase 3	Responder Baseline / Non-responder Baseline	-0.348657	0.348657	-21.4685	0.785315	0.0470293	0.942073
P22392	NME2	NDKB_HUMAN	Nucleoside diphosphate kinase B	Responder Baseline / Non-responder Baseline	0.436252	0.436252	35.3084	1.35308	0.451909	0.942073
P22607	FGFR3	FGFR3_HUMAN	Fibroblast growth factor receptor 3	Responder Baseline / Non-responder Baseline	-0.100191	0.100191	-6.70907	0.932909	0.633104	0.942073
P22748	CA4	CAH4_HUMAN	Carbonic anhydrase 4	Responder Baseline / Non-responder Baseline	0.24987	0.24987	18.91	1.1891	0.430726	0.942073
P22792	CPN2	CPN2_HUMAN	Carboxypeptidase N subunit 2	Responder Baseline / Non-responder Baseline	0.547588	0.547588	46.164	1.46164	0.111353	0.942073
P23083	IGHV1-2	HV102_HUMAN	Immunoglobulin heavy variable 1-2	Responder Baseline / Non-responder Baseline	-1.54613	1.54613	-65.7573	0.342427	0.565634	0.942073
P23142	FBLN1	FBLN1_HUMAN	Fibulin-1	Responder Baseline / Non-responder Baseline	-0.296705	0.296705	-18.5891	0.814109	0.0608046	0.942073
P23284	PPIB	PPIB_HUMAN	Peptidyl-prolyl cis-trans isomerase B	Responder Baseline / Non-responder Baseline	-0.23191	0.23191	-14.8493	0.851507	0.198793	0.942073
P23435	CBLN1	CBLN1_HUMAN	Cerebellin-1	Responder Baseline / Non-responder Baseline	0.306921	0.306921	23.7064	1.23706	0.661825	0.942073
P23468	PTPRD	PTPRD_HUMAN	Receptor-type tyrosine-protein phosphatase delta	Responder Baseline / Non-responder Baseline	-0.126883	0.126883	-8.41918	0.915808	0.369948	0.942073
P23470	PTPRG	PTPRG_HUMAN	Receptor-type tyrosine-protein phosphatase gamma	Responder Baseline / Non-responder Baseline	0.926132	0.926132	90.0175	1.90018	0.223058	0.942073
P23471	PTPRZ1	PTPRZ_HUMAN	Receptor-type tyrosine-protein phosphatase zeta	Responder Baseline / Non-responder Baseline	-0.348039	0.348039	-21.4349	0.785651	0.0280736	0.942073
P23528	CFL1	COF1_HUMAN	Cofilin-1	Responder Baseline / Non-responder Baseline	0.726816	0.726816	65.4982	1.65498	0.234658	0.942073
P23560	BDNF	BDNF_HUMAN	Brain-derived neurotrophic factor	Responder Baseline / Non-responder Baseline	0.32201	0.32201	25.0071	1.25007	0.450963	0.942073
P24158	PRTN3	PRTN3_HUMAN	Myeloblastin	Responder Baseline / Non-responder Baseline	2.50247	2.50247	466.655	5.66655	0.142328	0.942073
P24593	IGFBP5	IBP5_HUMAN	Insulin-like growth factor-binding protein 5	Responder Baseline / Non-responder Baseline	-0.170892	0.170892	-11.1707	0.888293	0.412733	0.942073
P24666	ACP1	PPAC_HUMAN	Low molecular weight phosphotyrosine protein phosphatase	Responder Baseline / Non-responder Baseline	0.601951	0.601951	51.7768	1.51777	0.638895	0.942073
P25311	AZGP1	ZA2G_HUMAN	Zinc-alpha-2-glycoprotein	Responder Baseline / Non-responder Baseline	-0.248054	0.248054	-15.7969	0.842031	0.59306	0.942073
P25774	CTSS	CATS_HUMAN	Cathepsin S	Responder Baseline / Non-responder Baseline	0.792628	0.792628	73.2228	1.73223	0.0975444	0.942073
P26038	MSN	MOES_HUMAN	Moesin	Responder Baseline / Non-responder Baseline	0.314483	0.314483	24.3566	1.24357	0.57433	0.942073
P26447	S100A4	S10A4_HUMAN	Protein S100-A4	Responder Baseline / Non-responder Baseline	1.15894	1.15894	123.293	2.23293	0.590078	0.942073
P26572	MGAT1	MGAT1_HUMAN	Alpha-1,3-mannosyl-glycoprotein 2-beta-N-acetylglucosaminyltransferase	Responder Baseline / Non-responder Baseline	-0.400138	0.400138	-24.2214	0.757786	0.27202	0.942073
P26927	MST1	HGFL_HUMAN	Hepatocyte growth factor-like protein	Responder Baseline / Non-responder Baseline	0.27185	0.27185	20.7355	1.20735	0.454448	0.942073
P26992	CNTFR	CNTFR_HUMAN	Ciliary neurotrophic factor receptor subunit alpha	Responder Baseline / Non-responder Baseline	0.117886	0.117886	8.51435	1.08514	0.64723	0.942073
P27169	PON1	PON1_HUMAN	Serum paraoxonase/arylesterase 1	Responder Baseline / Non-responder Baseline	0.578643	0.578643	49.3443	1.49344	0.247427	0.942073
P27918	CFP	PROP_HUMAN	Properdin	Responder Baseline / Non-responder Baseline	0.108799	0.108799	7.83302	1.07833	0.559862	0.942073
P28066	PSMA5	PSA5_HUMAN	Proteasome subunit alpha type-5	Responder Baseline / Non-responder Baseline	1.34278	1.34278	153.64	2.5364	0.490577	0.942073
P28799	GRN	GRN_HUMAN	Progranulin	Responder Baseline / Non-responder Baseline	0.26807	0.26807	20.4196	1.2042	0.513447	0.942073
P29120	PCSK1	NEC1_HUMAN	Neuroendocrine convertase 1	Responder Baseline / Non-responder Baseline	0.932923	0.932923	90.9141	1.90914	0.354378	0.942073
P29122;Q92824	PCSK6;PCSK5	PCSK6_HUMAN;PCSK5_HUMAN	Proprotein convertase subtilisin/kexin type 6;Proprotein convertase subtilisin/kexin type 5	Responder Baseline / Non-responder Baseline	0.710166	0.710166	63.5992	1.63599	0.51951	0.942073
P29401	TKT	TKT_HUMAN	Transketolase	Responder Baseline / Non-responder Baseline	1.30234	1.30234	146.629	2.46629	0.314638	0.942073
P29622	SERPINA4	KAIN_HUMAN	Kallistatin	Responder Baseline / Non-responder Baseline	0.532935	0.532935	44.687	1.44687	0.324277	0.942073
P29762	CRABP1	RABP1_HUMAN	Cellular retinoic acid-binding protein 1	Responder Baseline / Non-responder Baseline	0.297089	0.297089	22.8662	1.22866	0.520252	0.942073
P30041	PRDX6	PRDX6_HUMAN	Peroxiredoxin-6	Responder Baseline / Non-responder Baseline	2.20481	2.20481	361.012	4.61012	0.398814	0.942073
P30043	BLVRB	BLVRB_HUMAN	Flavin reductase (NADPH)	Responder Baseline / Non-responder Baseline	3.06179	3.06179	735.009	8.35009	0.409722	0.942073
P30086	PEBP1	PEBP1_HUMAN	Phosphatidylethanolamine-binding protein 1	Responder Baseline / Non-responder Baseline	0.257622	0.257622	19.5507	1.19551	0.512024	0.942073
P30101	PDIA3	PDIA3_HUMAN	Protein disulfide-isomerase A3	Responder Baseline / Non-responder Baseline	0.10398	0.10398	7.47343	1.07473	0.622103	0.942073
P30530	AXL	UFO_HUMAN	Tyrosine-protein kinase receptor UFO	Responder Baseline / Non-responder Baseline	-0.224405	0.224405	-14.4052	0.855948	0.42838	0.942073
P31150	GDI1	GDIA_HUMAN	Rab GDP dissociation inhibitor alpha	Responder Baseline / Non-responder Baseline	0.115149	0.115149	8.30866	1.08309	0.650521	0.942073
P31946	YWHAB	1433B_HUMAN	14-3-3 protein beta/alpha	Responder Baseline / Non-responder Baseline	0.357697	0.357697	28.1379	1.28138	0.629135	0.942073
P31947	SFN	1433S_HUMAN	14-3-3 protein sigma	Responder Baseline / Non-responder Baseline	-0.553455	0.553455	-31.8614	0.681386	0.457898	0.942073
P31948	STIP1	STIP1_HUMAN	Stress-induced-phosphoprotein 1	Responder Baseline / Non-responder Baseline	2.63302	2.63302	520.321	6.20321	0.340988	0.942073
P32119	PRDX2	PRDX2_HUMAN	Peroxiredoxin-2	Responder Baseline / Non-responder Baseline	1.85024	1.85024	260.56	3.6056	0.407192	0.942073
P32314	FOXN2	FOXN2_HUMAN	Forkhead box protein N2	Responder Baseline / Non-responder Baseline	0.971262	0.971262	96.0555	1.96056	0.37255	0.942073
P33151	CDH5	CADH5_HUMAN	Cadherin-5	Responder Baseline / Non-responder Baseline	-0.106132	0.106132	-7.09245	0.929075	0.5069	0.942073
P33908	MAN1A1	MA1A1_HUMAN	Mannosyl-oligosaccharide 1,2-alpha-mannosidase IA	Responder Baseline / Non-responder Baseline	0.0852863	0.0852863	6.08982	1.0609	0.607561	0.942073
P34096	RNASE4	RNAS4_HUMAN	Ribonuclease 4	Responder Baseline / Non-responder Baseline	-0.403404	0.403404	-24.3928	0.756072	0.165911	0.942073
P34932	HSPA4	HSP74_HUMAN	Heat shock 70 kDa protein 4	Responder Baseline / Non-responder Baseline	0.585072	0.585072	50.0114	1.50011	0.56218	0.942073
P35052	GPC1	GPC1_HUMAN	Glypican-1	Responder Baseline / Non-responder Baseline	0.20058	0.20058	14.916	1.14916	0.0944907	0.942073
P35442	THBS2	TSP2_HUMAN	Thrombospondin-2	Responder Baseline / Non-responder Baseline	0.534275	0.534275	44.8215	1.44821	0.425969	0.942073
P35443	THBS4	TSP4_HUMAN	Thrombospondin-4	Responder Baseline / Non-responder Baseline	-0.243111	0.243111	-15.5078	0.844922	0.093352	0.942073
P35542	SAA4	SAA4_HUMAN	Serum amyloid A-4 protein	Responder Baseline / Non-responder Baseline	0.338538	0.338538	26.4475	1.26447	0.237109	0.942073
P35555	FBN1	FBN1_HUMAN	Fibrillin-1	Responder Baseline / Non-responder Baseline	-0.262502	0.262502	-16.6359	0.833641	0.253493	0.942073
P35613	BSG	BASI_HUMAN	Basigin	Responder Baseline / Non-responder Baseline	0.319066	0.319066	24.7523	1.24752	0.378265	0.942073
P35754	GLRX	GLRX1_HUMAN	Glutaredoxin-1	Responder Baseline / Non-responder Baseline	0.593816	0.593816	50.9233	1.50923	0.43421	0.942073
P35908	KRT2	K22E_HUMAN	Keratin, type II cytoskeletal 2 epidermal	Responder Baseline / Non-responder Baseline	2.36738	2.36738	416.003	5.16003	0.369162	0.942073
P36896	ACVR1B	ACV1B_HUMAN	Activin receptor type-1B	Responder Baseline / Non-responder Baseline	1.2017	1.2017	130.011	2.30011	0.219816	0.942073
P36955	SERPINF1	PEDF_HUMAN	Pigment epithelium-derived factor	Responder Baseline / Non-responder Baseline	-0.219999	0.219999	-14.1434	0.858566	0.272226	0.942073
P36980	CFHR2	FHR2_HUMAN	Complement factor H-related protein 2	Responder Baseline / Non-responder Baseline	0.42038	0.42038	33.828	1.33828	0.427118	0.942073
P37802	TAGLN2	TAGL2_HUMAN	Transgelin-2	Responder Baseline / Non-responder Baseline	0.838327	0.838327	78.7976	1.78798	0.348075	0.942073
P37837	TALDO1	TALDO_HUMAN	Transaldolase	Responder Baseline / Non-responder Baseline	0.33162	0.33162	25.8426	1.25843	0.622123	0.942073
P39059	COL15A1	COFA1_HUMAN	Collagen alpha-1(XV) chain	Responder Baseline / Non-responder Baseline	-0.590752	0.590752	-33.6003	0.663997	0.481595	0.942073
P39060	COL18A1	COIA1_HUMAN	Collagen alpha-1(XVIII) chain	Responder Baseline / Non-responder Baseline	-0.632438	0.632438	-35.4915	0.645085	0.236984	0.942073
P40925	MDH1	MDHC_HUMAN	Malate dehydrogenase, cytoplasmic	Responder Baseline / Non-responder Baseline	0.568922	0.568922	48.3415	1.48341	0.174212	0.942073
P42658	DPP6	DPP6_HUMAN	Dipeptidyl aminopeptidase-like protein 6	Responder Baseline / Non-responder Baseline	0.192511	0.192511	14.2751	1.14275	0.375396	0.942073
P42785	PRCP	PCP_HUMAN	Lysosomal Pro-X carboxypeptidase	Responder Baseline / Non-responder Baseline	-0.0741489	0.0741489	-5.00977	0.949902	0.628801	0.942073
P43121	MCAM	MUC18_HUMAN	Cell surface glycoprotein MUC18	Responder Baseline / Non-responder Baseline	0.225141	0.225141	16.8891	1.16889	0.363649	0.942073
P43251	BTD	BTD_HUMAN	Biotinidase	Responder Baseline / Non-responder Baseline	0.0896425	0.0896425	6.41065	1.06411	0.504485	0.942073
P43629;P43631;P43632;Q14954	KIR3DL1;KIR2DS2;KIR2DS4;KIR2DS1	KI3L1_HUMAN;KI2S2_HUMAN;KI2S4_HUMAN;KI2S1_HUMAN	Killer cell immunoglobulin-like receptor 3DL1;Killer cell immunoglobulin-like receptor 2DS2;Killer cell immunoglobulin-like receptor 2DS4;Killer cell immunoglobulin-like receptor 2DS1	Responder Baseline / Non-responder Baseline	-0.35101	0.35101	-21.5965	0.784035	0.476727	0.942073
P45877	PPIC	PPIC_HUMAN	Peptidyl-prolyl cis-trans isomerase C	Responder Baseline / Non-responder Baseline	1.23206	1.23206	134.903	2.34903	0.324304	0.942073
P46459	NSF	NSF_HUMAN	Vesicle-fusing ATPase	Responder Baseline / Non-responder Baseline	0.854568	0.854568	80.8218	1.80822	0.109414	0.942073
P46531	NOTCH1	NOTC1_HUMAN	Neurogenic locus notch homolog protein 1	Responder Baseline / Non-responder Baseline	1.24136	1.24136	136.421	2.36421	0.410809	0.942073
P47929	LGALS7	LEG7_HUMAN	Galectin-7	Responder Baseline / Non-responder Baseline	-1.9306	1.9306	-73.768	0.26232	0.58937	0.942073
P47972	NPTX2	NPTX2_HUMAN	Neuronal pentraxin-2	Responder Baseline / Non-responder Baseline	0.280389	0.280389	21.4522	1.21452	0.475652	0.942073
P48058	GRIA4	GRIA4_HUMAN	Glutamate receptor 4	Responder Baseline / Non-responder Baseline	0.214238	0.214238	16.0091	1.16009	0.178748	0.942073
P48061	CXCL12	SDF1_HUMAN	Stromal cell-derived factor 1	Responder Baseline / Non-responder Baseline	-0.699375	0.699375	-38.4161	0.615839	0.428479	0.942073
P48357	LEPR	LEPR_HUMAN	Leptin receptor	Responder Baseline / Non-responder Baseline	-1.3673	1.3673	-61.2384	0.387616	0.411448	0.942073
P48723	HSPA13	HSP13_HUMAN	Heat shock 70 kDa protein 13	Responder Baseline / Non-responder Baseline	-0.472431	0.472431	-27.9251	0.720749	0.337294	0.942073
P48740	MASP1	MASP1_HUMAN	Mannan-binding lectin serine protease 1	Responder Baseline / Non-responder Baseline	-0.25039	0.25039	-15.9331	0.840669	0.282986	0.942073
P49257	LMAN1	LMAN1_HUMAN	Protein ERGIC-53	Responder Baseline / Non-responder Baseline	-0.673924	0.673924	-37.3201	0.626799	0.482372	0.942073
P49641	MAN2A2	MA2A2_HUMAN	Alpha-mannosidase 2x	Responder Baseline / Non-responder Baseline	0.201549	0.201549	14.9932	1.14993	0.610092	0.942073
P49747	COMP	COMP_HUMAN	Cartilage oligomeric matrix protein	Responder Baseline / Non-responder Baseline	0.836168	0.836168	78.5302	1.7853	0.126154	0.942073
P49908	SELENOP	SEPP1_HUMAN	Selenoprotein P	Responder Baseline / Non-responder Baseline	-0.134018	0.134018	-8.87104	0.91129	0.399085	0.942073
P50281	MMP14	MMP14_HUMAN	Matrix metalloproteinase-14	Responder Baseline / Non-responder Baseline	-0.317947	0.317947	-19.7789	0.802211	0.388311	0.942073
P50895	BCAM	BCAM_HUMAN	Basal cell adhesion molecule	Responder Baseline / Non-responder Baseline	-0.17079	0.17079	-11.1644	0.888356	0.508861	0.942073
P51693	APLP1	APLP1_HUMAN	Amyloid-like protein 1	Responder Baseline / Non-responder Baseline	-0.111367	0.111367	-7.42894	0.925711	0.404106	0.942073
P51801	CLCNKB	CLCKB_HUMAN	Chloride channel protein ClC-Kb	Responder Baseline / Non-responder Baseline	0.197832	0.197832	14.6973	1.14697	0.294008	0.942073
P51884	LUM	LUM_HUMAN	Lumican	Responder Baseline / Non-responder Baseline	0.395695	0.395695	31.5577	1.31558	0.0948479	0.942073
P51888	PRELP	PRELP_HUMAN	Prolargin	Responder Baseline / Non-responder Baseline	0.290835	0.290835	22.3348	1.22335	0.479378	0.942073
P52758	RIDA	RIDA_HUMAN	2-iminobutanoate/2-iminopropanoate deaminase	Responder Baseline / Non-responder Baseline	0.134389	0.134389	9.76278	1.09763	0.686872	0.942073
P52797	EFNA3	EFNA3_HUMAN	Ephrin-A3	Responder Baseline / Non-responder Baseline	-0.439064	0.439064	-26.2387	0.737613	0.545876	0.942073
P52799	EFNB2	EFNB2_HUMAN	Ephrin-B2	Responder Baseline / Non-responder Baseline	0.110442	0.110442	7.95586	1.07956	0.563549	0.942073
P52803	EFNA5	EFNA5_HUMAN	Ephrin-A5	Responder Baseline / Non-responder Baseline	0.388224	0.388224	30.8782	1.30878	0.189921	0.942073
P52848	NDST1	NDST1_HUMAN	Bifunctional heparan sulfate N-deacetylase/N-sulfotransferase 1	Responder Baseline / Non-responder Baseline	-1.57821	1.57821	-66.5104	0.334896	0.501073	0.942073
P52952	NKX2-5	NKX25_HUMAN	Homeobox protein Nkx-2.5	Responder Baseline / Non-responder Baseline	2.09591	2.09591	327.495	4.27495	0.394747	0.942073
P54108	CRISP3	CRIS3_HUMAN	Cysteine-rich secretory protein 3	Responder Baseline / Non-responder Baseline	0.592448	0.592448	50.7803	1.5078	0.497934	0.942073
P54289	CACNA2D1	CA2D1_HUMAN	Voltage-dependent calcium channel subunit alpha-2/delta-1	Responder Baseline / Non-responder Baseline	0.194944	0.194944	14.468	1.14468	0.446612	0.942073
P54756	EPHA5	EPHA5_HUMAN	Ephrin type-A receptor 5	Responder Baseline / Non-responder Baseline	1.18812	1.18812	127.855	2.27855	0.218447	0.942073
P54764	EPHA4	EPHA4_HUMAN	Ephrin type-A receptor 4	Responder Baseline / Non-responder Baseline	0.207353	0.207353	15.4568	1.15457	0.530543	0.942073
P55001	MFAP2	MFAP2_HUMAN	Microfibrillar-associated protein 2	Responder Baseline / Non-responder Baseline	-0.173825	0.173825	-11.3511	0.886489	0.508261	0.942073
P55283	CDH4	CADH4_HUMAN	Cadherin-4	Responder Baseline / Non-responder Baseline	0.099631	0.099631	7.14993	1.0715	0.390722	0.942073
P55286	CDH8	CADH8_HUMAN	Cadherin-8	Responder Baseline / Non-responder Baseline	0.35889	0.35889	28.2439	1.28244	0.339909	0.942073
P55290	CDH13	CAD13_HUMAN	Cadherin-13	Responder Baseline / Non-responder Baseline	-0.113242	0.113242	-7.54918	0.924508	0.646756	0.942073
P55291	CDH15	CAD15_HUMAN	Cadherin-15	Responder Baseline / Non-responder Baseline	0.45402	0.45402	36.9852	1.36985	0.171384	0.942073
P55854;P61956;Q6EEV6	SUMO3;SUMO2;SUMO4	SUMO3_HUMAN;SUMO2_HUMAN;SUMO4_HUMAN	Small ubiquitin-related modifier 3;Small ubiquitin-related modifier 2;Small ubiquitin-related modifier 4	Responder Baseline / Non-responder Baseline	0.620564	0.620564	53.7476	1.53748	0.552562	0.942073
P56202	CTSW	CATW_HUMAN	Cathepsin W	Responder Baseline / Non-responder Baseline	0.27255	0.27255	20.7941	1.20794	0.430513	0.942073
P57087	JAM2	JAM2_HUMAN	Junctional adhesion molecule B	Responder Baseline / Non-responder Baseline	0.151028	0.151028	11.0361	1.11036	0.372317	0.942073
P58417	NXPH1	NXPH1_HUMAN	Neurexophilin-1	Responder Baseline / Non-responder Baseline	0.186546	0.186546	13.8035	1.13804	0.350491	0.942073
P59665	DEFA1	DEF1_HUMAN	Neutrophil defensin 1	Responder Baseline / Non-responder Baseline	2.88979	2.88979	641.164	7.41164	0.353553	0.942073
P60174	TPI1	TPIS_HUMAN	Triosephosphate isomerase	Responder Baseline / Non-responder Baseline	0.28432	0.28432	21.7836	1.21784	0.299023	0.942073
P60709;P63261	ACTB;ACTG1	ACTB_HUMAN;ACTG_HUMAN	Actin, cytoplasmic 1;Actin, cytoplasmic 2	Responder Baseline / Non-responder Baseline	0.6894	0.6894	61.2613	1.61261	0.451374	0.942073
P60981	DSTN	DEST_HUMAN	Destrin	Responder Baseline / Non-responder Baseline	-1.58565	1.58565	-66.6825	0.333175	0.550549	0.942073
P60983	GMFB	GMFB_HUMAN	Glia maturation factor beta	Responder Baseline / Non-responder Baseline	0.346144	0.346144	27.1159	1.27116	0.265459	0.942073
P61769	B2M	B2MG_HUMAN	Beta-2-microglobulin	Responder Baseline / Non-responder Baseline	-0.0515646	0.0515646	-3.51107	0.964889	0.685418	0.942073
P61916	NPC2	NPC2_HUMAN	NPC intracellular cholesterol transporter 2	Responder Baseline / Non-responder Baseline	-0.0985241	0.0985241	-6.6012	0.933988	0.396441	0.942073
P61970	NUTF2	NTF2_HUMAN	Nuclear transport factor 2	Responder Baseline / Non-responder Baseline	0.903933	0.903933	87.1161	1.87116	0.193239	0.942073
P61981	YWHAG	1433G_HUMAN	14-3-3 protein gamma	Responder Baseline / Non-responder Baseline	1.57459	1.57459	197.85	2.9785	0.293292	0.942073
P62258	YWHAE	1433E_HUMAN	14-3-3 protein epsilon	Responder Baseline / Non-responder Baseline	1.00488	1.00488	100.677	2.00677	0.557685	0.942073
P62937	PPIA	PPIA_HUMAN	Peptidyl-prolyl cis-trans isomerase A	Responder Baseline / Non-responder Baseline	0.719551	0.719551	64.667	1.64667	0.32045	0.942073
P63010	AP2B1	AP2B1_HUMAN	AP-2 complex subunit beta	Responder Baseline / Non-responder Baseline	0.338584	0.338584	26.4515	1.26452	0.643281	0.942073
P63104	YWHAZ	1433Z_HUMAN	14-3-3 protein zeta/delta	Responder Baseline / Non-responder Baseline	0.392334	0.392334	31.2515	1.31251	0.503385	0.942073
P68032;P68133	ACTC1;ACTA1	ACTC_HUMAN;ACTS_HUMAN	Actin, alpha cardiac muscle 1;Actin, alpha skeletal muscle	Responder Baseline / Non-responder Baseline	1.08716	1.08716	112.456	2.12456	0.332841	0.942073
P68431;P84243;Q16695;Q6NXT2;Q71DI3	HIST1H3A;H3F3A;HIST3H3;H3F3C;HIST2H3A	H31_HUMAN;H33_HUMAN;H31T_HUMAN;H3C_HUMAN;H32_HUMAN	Histone H3.1;Histone H3.3;Histone H3.1t;Histone H3.3C;Histone H3.2	Responder Baseline / Non-responder Baseline	2.64526	2.64526	525.608	6.25608	0.450963	0.942073
P68871	HBB	HBB_HUMAN	Hemoglobin subunit beta	Responder Baseline / Non-responder Baseline	3.6914	3.6914	1191.88	12.9188	0.407594	0.942073
P69891	HBG1	HBG1_HUMAN	Hemoglobin subunit gamma-1	Responder Baseline / Non-responder Baseline	4.90362	4.90362	2893.22	29.9322	0.379474	0.942073
P69892	HBG2	HBG2_HUMAN	Hemoglobin subunit gamma-2	Responder Baseline / Non-responder Baseline	0.790927	0.790927	73.0186	1.73019	0.497173	0.942073
P69905	HBA1	HBA_HUMAN	Hemoglobin subunit alpha	Responder Baseline / Non-responder Baseline	3.96385	3.96385	1460.41	15.6041	0.401165	0.942073
P78310	CXADR	CXAR_HUMAN	Coxsackievirus and adenovirus receptor	Responder Baseline / Non-responder Baseline	-0.267344	0.267344	-16.9152	0.830848	0.428971	0.942073
P78324	SIRPA	SHPS1_HUMAN	Tyrosine-protein phosphatase non-receptor type substrate 1	Responder Baseline / Non-responder Baseline	0.228285	0.228285	17.1441	1.17144	0.318933	0.942073
P78417	GSTO1	GSTO1_HUMAN	Glutathione S-transferase omega-1	Responder Baseline / Non-responder Baseline	1.7332	1.7332	232.464	3.32464	0.299403	0.942073
P78504	JAG1	JAG1_HUMAN	Protein jagged-1	Responder Baseline / Non-responder Baseline	-0.36557	0.36557	-22.3838	0.776162	0.138085	0.942073
P78509	RELN	RELN_HUMAN	Reelin	Responder Baseline / Non-responder Baseline	0.339124	0.339124	26.4988	1.26499	0.257369	0.942073
P78563	ADARB1	RED1_HUMAN	Double-stranded RNA-specific editase 1	Responder Baseline / Non-responder Baseline	0.82188	0.82188	76.7709	1.76771	0.1616	0.942073
P80108	GPLD1	PHLD_HUMAN	Phosphatidylinositol-glycan-specific phospholipase D	Responder Baseline / Non-responder Baseline	0.2862	0.2862	21.9424	1.21942	0.457978	0.942073
P80297	MT1X	MT1X_HUMAN	Metallothionein-1X	Responder Baseline / Non-responder Baseline	0.586219	0.586219	50.1307	1.50131	0.184833	0.942073
P80303	NUCB2	NUCB2_HUMAN	Nucleobindin-2	Responder Baseline / Non-responder Baseline	-0.492745	0.492745	-28.9329	0.710671	0.427783	0.942073
P80748	IGLV3-21	LV321_HUMAN	Immunoglobulin lambda variable 3-21	Responder Baseline / Non-responder Baseline	1.9743	1.9743	292.937	3.92937	0.230535	0.942073
P98095	FBLN2	FBLN2_HUMAN	Fibulin-2	Responder Baseline / Non-responder Baseline	-0.364354	0.364354	-22.3183	0.776817	0.132843	0.942073
P98153	DGCR2	IDD_HUMAN	Integral membrane protein DGCR2/IDD	Responder Baseline / Non-responder Baseline	0.214829	0.214829	16.0567	1.16057	0.234783	0.942073
P98173	FAM3A	FAM3A_HUMAN	Protein FAM3A	Responder Baseline / Non-responder Baseline	0.507033	0.507033	42.1124	1.42112	0.0642281	0.942073
P99999	CYCS	CYC_HUMAN	Cytochrome c	Responder Baseline / Non-responder Baseline	0.239542	0.239542	18.0618	1.18062	0.631792	0.942073
Q01469	FABP5	FABP5_HUMAN	Fatty acid-binding protein 5	Responder Baseline / Non-responder Baseline	1.06664	1.06664	109.455	2.09455	0.384799	0.942073
Q02246	CNTN2	CNTN2_HUMAN	Contactin-2	Responder Baseline / Non-responder Baseline	-0.489457	0.489457	-28.7707	0.712293	0.227522	0.942073
Q02487	DSC2	DSC2_HUMAN	Desmocollin-2	Responder Baseline / Non-responder Baseline	-0.0582251	0.0582251	-3.9555	0.960445	0.556629	0.942073
Q02809	PLOD1	PLOD1_HUMAN	Procollagen-lysine,2-oxoglutarate 5-dioxygenase 1	Responder Baseline / Non-responder Baseline	-0.258087	0.258087	-16.3804	0.836196	0.305314	0.942073
Q02818	NUCB1	NUCB1_HUMAN	Nucleobindin-1	Responder Baseline / Non-responder Baseline	-0.170361	0.170361	-11.138	0.88862	0.673549	0.942073
Q02985	CFHR3	FHR3_HUMAN	Complement factor H-related protein 3	Responder Baseline / Non-responder Baseline	-0.0902871	0.0902871	-6.06642	0.939336	0.520804	0.942073
Q03167	TGFBR3	TGBR3_HUMAN	Transforming growth factor beta receptor type 3	Responder Baseline / Non-responder Baseline	-0.238438	0.238438	-15.2337	0.847663	0.502268	0.942073
Q04760	GLO1	LGUL_HUMAN	Lactoylglutathione lyase	Responder Baseline / Non-responder Baseline	0.348302	0.348302	27.3061	1.27306	0.635929	0.942073
Q05996	ZP2	ZP2_HUMAN	Zona pellucida sperm-binding protein 2	Responder Baseline / Non-responder Baseline	0.854263	0.854263	80.7835	1.80783	0.0759726	0.942073
Q06828	FMOD	FMOD_HUMAN	Fibromodulin	Responder Baseline / Non-responder Baseline	-0.454839	0.454839	-27.0409	0.729591	0.0336922	0.942073
Q06830	PRDX1	PRDX1_HUMAN	Peroxiredoxin-1	Responder Baseline / Non-responder Baseline	0.496713	0.496713	41.0995	1.41099	0.318855	0.942073
Q07954	LRP1	LRP1_HUMAN	Prolow-density lipoprotein receptor-related protein 1	Responder Baseline / Non-responder Baseline	-0.286292	0.286292	-17.9993	0.820007	0.239135	0.942073
Q08345	DDR1	DDR1_HUMAN	Epithelial discoidin domain-containing receptor 1	Responder Baseline / Non-responder Baseline	-0.153526	0.153526	-10.095	0.89905	0.545389	0.942073
Q09328	MGAT5	MGT5A_HUMAN	Alpha-1,6-mannosylglycoprotein 6-beta-N-acetylglucosaminyltransferase A	Responder Baseline / Non-responder Baseline	-0.0667234	0.0667234	-4.5196	0.954804	0.677415	0.942073
Q0P6D2	DIPK1C	DIK1C_HUMAN	Divergent protein kinase domain 1C	Responder Baseline / Non-responder Baseline	-0.145331	0.145331	-9.58281	0.904172	0.681995	0.942073
Q10471	GALNT2	GALT2_HUMAN	Polypeptide N-acetylgalactosaminyltransferase 2	Responder Baseline / Non-responder Baseline	0.08339	0.08339	5.95047	1.0595	0.6339	0.942073
Q10588	BST1	BST1_HUMAN	ADP-ribosyl cyclase/cyclic ADP-ribose hydrolase 2	Responder Baseline / Non-responder Baseline	0.191416	0.191416	14.1884	1.14188	0.414524	0.942073
Q12794	HYAL1	HYAL1_HUMAN	Hyaluronidase-1	Responder Baseline / Non-responder Baseline	-0.658627	0.658627	-36.6519	0.633481	0.178676	0.942073
Q12805	EFEMP1	FBLN3_HUMAN	EGF-containing fibulin-like extracellular matrix protein 1	Responder Baseline / Non-responder Baseline	-0.424516	0.424516	-25.4912	0.745088	0.333169	0.942073
Q12841	FSTL1	FSTL1_HUMAN	Follistatin-related protein 1	Responder Baseline / Non-responder Baseline	-0.245942	0.245942	-15.6735	0.843265	0.544784	0.942073
Q13145	BAMBI	BAMBI_HUMAN	BMP and activin membrane-bound inhibitor homolog	Responder Baseline / Non-responder Baseline	-0.0848737	0.0848737	-5.7133	0.942867	0.668027	0.942073
Q13217	DNAJC3	DNJC3_HUMAN	DnaJ homolog subfamily C member 3	Responder Baseline / Non-responder Baseline	-0.990257	0.990257	-49.6612	0.503388	0.49456	0.942073
Q13228	SELENBP1	SBP1_HUMAN	Methanethiol oxidase	Responder Baseline / Non-responder Baseline	0.280826	0.280826	21.4891	1.21489	0.633858	0.942073
Q13231	CHIT1	CHIT1_HUMAN	Chitotriosidase-1	Responder Baseline / Non-responder Baseline	0.314346	0.314346	24.3447	1.24345	0.684939	0.942073
Q13361	MFAP5	MFAP5_HUMAN	Microfibrillar-associated protein 5	Responder Baseline / Non-responder Baseline	-0.301314	0.301314	-18.8487	0.811513	0.263367	0.942073
Q13394;Q9Y586	MAB21L1;MAB21L2	MB211_HUMAN;MB212_HUMAN	Putative nucleotidyltransferase MAB21L1;Protein mab-21-like 2	Responder Baseline / Non-responder Baseline	0.399794	0.399794	31.932	1.31932	0.173918	0.942073
Q13421	MSLN	MSLN_HUMAN	Mesothelin	Responder Baseline / Non-responder Baseline	0.278577	0.278577	21.2998	1.213	0.644209	0.942073
Q13501	SQSTM1	SQSTM_HUMAN	Sequestosome-1	Responder Baseline / Non-responder Baseline	0.635758	0.635758	55.3753	1.55375	0.610158	0.942073
Q13508	ART3	NAR3_HUMAN	Ecto-ADP-ribosyltransferase 3	Responder Baseline / Non-responder Baseline	0.217659	0.217659	16.2845	1.16285	0.504405	0.942073
Q13510	ASAH1	ASAH1_HUMAN	Acid ceramidase	Responder Baseline / Non-responder Baseline	-0.469136	0.469136	-27.7603	0.722397	0.189561	0.942073
Q13554	CAMK2B	KCC2B_HUMAN	Calcium/calmodulin-dependent protein kinase type II subunit beta	Responder Baseline / Non-responder Baseline	0.329796	0.329796	25.6835	1.25684	0.170218	0.942073
Q13634	CDH18	CAD18_HUMAN	Cadherin-18	Responder Baseline / Non-responder Baseline	0.340677	0.340677	26.635	1.26635	0.0476616	0.942073
Q13641	TPBG	TPBG_HUMAN	Trophoblast glycoprotein	Responder Baseline / Non-responder Baseline	0.280741	0.280741	21.4819	1.21482	0.312807	0.942073
Q13642	FHL1	FHL1_HUMAN	Four and a half LIM domains protein 1	Responder Baseline / Non-responder Baseline	3.52013	3.52013	1047.27	11.4727	0.199274	0.942073
Q13822	ENPP2	ENPP2_HUMAN	Ectonucleotide pyrophosphatase/phosphodiesterase family member 2	Responder Baseline / Non-responder Baseline	-0.317455	0.317455	-19.7516	0.802484	0.461019	0.942073
Q14204	DYNC1H1	DYHC1_HUMAN	Cytoplasmic dynein 1 heavy chain 1	Responder Baseline / Non-responder Baseline	-0.541529	0.541529	-31.2958	0.687042	0.115843	0.942073
Q14257	RCN2	RCN2_HUMAN	Reticulocalbin-2	Responder Baseline / Non-responder Baseline	0.31068	0.31068	24.0293	1.24029	0.543966	0.942073
Q14393	GAS6	GAS6_HUMAN	Growth arrest-specific protein 6	Responder Baseline / Non-responder Baseline	0.228072	0.228072	17.1269	1.17127	0.599858	0.942073
Q14520	HABP2	HABP2_HUMAN	Hyaluronan-binding protein 2	Responder Baseline / Non-responder Baseline	0.3473	0.3473	27.2177	1.27218	0.337267	0.942073
Q14574	DSC3	DSC3_HUMAN	Desmocollin-3	Responder Baseline / Non-responder Baseline	0.214294	0.214294	16.0136	1.16014	0.52031	0.942073
Q14624	ITIH4	ITIH4_HUMAN	Inter-alpha-trypsin inhibitor heavy chain H4	Responder Baseline / Non-responder Baseline	0.203937	0.203937	15.1837	1.15184	0.611591	0.942073
Q14697	GANAB	GANAB_HUMAN	Neutral alpha-glucosidase AB	Responder Baseline / Non-responder Baseline	0.295595	0.295595	22.7391	1.22739	0.0570645	0.942073
Q14766	LTBP1	LTBP1_HUMAN	Latent-transforming growth factor beta-binding protein 1	Responder Baseline / Non-responder Baseline	-0.46919	0.46919	-27.763	0.72237	0.0856675	0.942073
Q14767	LTBP2	LTBP2_HUMAN	Latent-transforming growth factor beta-binding protein 2	Responder Baseline / Non-responder Baseline	-0.439669	0.439669	-26.2696	0.737304	0.062684	0.942073
Q14894	CRYM	CRYM_HUMAN	Ketimine reductase mu-crystallin	Responder Baseline / Non-responder Baseline	-0.867225	0.867225	-45.18	0.5482	0.279753	0.942073
Q14956	GPNMB	GPNMB_HUMAN	Transmembrane glycoprotein NMB	Responder Baseline / Non-responder Baseline	-0.255773	0.255773	-16.2462	0.837538	0.435516	0.942073
Q14982	OPCML	OPCM_HUMAN	Opioid-binding protein/cell adhesion molecule	Responder Baseline / Non-responder Baseline	0.270942	0.270942	20.6596	1.2066	0.424622	0.942073
Q14C87	TMEM132D	T132D_HUMAN	Transmembrane protein 132D	Responder Baseline / Non-responder Baseline	0.921203	0.921203	89.3694	1.89369	0.219278	0.942073
Q14CZ8	HEPACAM	HECAM_HUMAN	Hepatocyte cell adhesion molecule	Responder Baseline / Non-responder Baseline	-0.263321	0.263321	-16.6832	0.833168	0.259666	0.942073
Q14DG7	TMEM132B	T132B_HUMAN	Transmembrane protein 132B	Responder Baseline / Non-responder Baseline	0.0834696	0.0834696	5.95631	1.05956	0.592035	0.942073
Q15223	NECTIN1	NECT1_HUMAN	Nectin-1	Responder Baseline / Non-responder Baseline	0.0995951	0.0995951	7.14727	1.07147	0.664233	0.942073
Q15256	PTPRR	PTPRR_HUMAN	Receptor-type tyrosine-protein phosphatase R	Responder Baseline / Non-responder Baseline	0.815307	0.815307	75.9673	1.75967	0.299124	0.942073
Q15582	TGFBI	BGH3_HUMAN	Transforming growth factor-beta-induced protein ig-h3	Responder Baseline / Non-responder Baseline	-0.118385	0.118385	-7.87814	0.921219	0.631909	0.942073
Q15818	NPTX1	NPTX1_HUMAN	Neuronal pentraxin-1	Responder Baseline / Non-responder Baseline	0.102441	0.102441	7.35886	1.07359	0.434585	0.942073
Q15828	CST6	CYTM_HUMAN	Cystatin-M	Responder Baseline / Non-responder Baseline	-0.172597	0.172597	-11.2756	0.887244	0.554523	0.942073
Q15843	NEDD8	NEDD8_HUMAN	NEDD8	Responder Baseline / Non-responder Baseline	0.533129	0.533129	44.7064	1.44706	0.33582	0.942073
Q15904	ATP6AP1	VAS1_HUMAN	V-type proton ATPase subunit S1	Responder Baseline / Non-responder Baseline	0.482401	0.482401	39.7067	1.39707	0.0429769	0.942073
Q16143	SNCB	SYUB_HUMAN	Beta-synuclein	Responder Baseline / Non-responder Baseline	2.81366	2.81366	603.064	7.03064	0.182808	0.942073
Q16270	IGFBP7	IBP7_HUMAN	Insulin-like growth factor-binding protein 7	Responder Baseline / Non-responder Baseline	-0.299983	0.299983	-18.7738	0.812262	0.643959	0.942073
Q16568	CARTPT	CART_HUMAN	Cocaine- and amphetamine-regulated transcript protein	Responder Baseline / Non-responder Baseline	0.268886	0.268886	20.4877	1.20488	0.111784	0.942073
Q16610	ECM1	ECM1_HUMAN	Extracellular matrix protein 1	Responder Baseline / Non-responder Baseline	0.346836	0.346836	27.1769	1.27177	0.249786	0.942073
Q16620	NTRK2	NTRK2_HUMAN	BDNF/NT-3 growth factors receptor	Responder Baseline / Non-responder Baseline	0.518512	0.518512	43.2477	1.43248	0.230212	0.942073
Q16627	CCL14	CCL14_HUMAN	C-C motif chemokine 14	Responder Baseline / Non-responder Baseline	0.425716	0.425716	34.3239	1.34324	0.277156	0.942073
Q16706	MAN2A1	MA2A1_HUMAN	Alpha-mannosidase 2	Responder Baseline / Non-responder Baseline	-1.12838	1.12838	-54.257	0.45743	0.393416	0.942073
Q16799	RTN1	RTN1_HUMAN	Reticulon-1	Responder Baseline / Non-responder Baseline	1.04509	1.04509	106.35	2.0635	0.047699	0.942073
Q16849	PTPRN	PTPRN_HUMAN	Receptor-type tyrosine-protein phosphatase-like N	Responder Baseline / Non-responder Baseline	0.345858	0.345858	27.0907	1.27091	0.366221	0.942073
Q24JP5	TMEM132A	T132A_HUMAN	Transmembrane protein 132A	Responder Baseline / Non-responder Baseline	0.438463	0.438463	35.516	1.35516	0.411881	0.942073
Q2TAL6	VWC2	VWC2_HUMAN	Brorin	Responder Baseline / Non-responder Baseline	0.263062	0.263062	20.0023	1.20002	0.240314	0.942073
Q53EL9	SEZ6	SEZ6_HUMAN	Seizure protein 6 homolog	Responder Baseline / Non-responder Baseline	0.133744	0.133744	9.71374	1.09714	0.400462	0.942073
Q53RD9	FBLN7	FBLN7_HUMAN	Fibulin-7	Responder Baseline / Non-responder Baseline	0.358827	0.358827	28.2383	1.28238	0.675967	0.942073
Q5BLP8	C4orf48	CD048_HUMAN	Neuropeptide-like protein C4orf48	Responder Baseline / Non-responder Baseline	0.264838	0.264838	20.1501	1.2015	0.427839	0.942073
Q5D862	FLG2	FILA2_HUMAN	Filaggrin-2	Responder Baseline / Non-responder Baseline	5.32066	5.32066	3896.47	39.9647	0.360992	0.942073
Q5FWE3	PRRT3	PRRT3_HUMAN	Proline-rich transmembrane protein 3	Responder Baseline / Non-responder Baseline	0.227195	0.227195	17.0557	1.17056	0.528458	0.942073
Q5JZY3	EPHA10	EPHAA_HUMAN	Ephrin type-A receptor 10	Responder Baseline / Non-responder Baseline	-0.828304	0.828304	-43.6809	0.563191	0.484668	0.942073
Q5KU26	COLEC12	COL12_HUMAN	Collectin-12	Responder Baseline / Non-responder Baseline	-0.215796	0.215796	-13.8929	0.861071	0.446477	0.942073
Q5SYB0	FRMPD1	FRPD1_HUMAN	FERM and PDZ domain-containing protein 1	Responder Baseline / Non-responder Baseline	-0.151408	0.151408	-9.96289	0.900371	0.581328	0.942073
Q5T749	KPRP	KPRP_HUMAN	Keratinocyte proline-rich protein	Responder Baseline / Non-responder Baseline	1.38007	1.38007	160.281	2.60281	0.458223	0.942073
Q5T848	GPR158	GP158_HUMAN	Probable G-protein coupled receptor 158	Responder Baseline / Non-responder Baseline	0.529934	0.529934	44.3863	1.44386	0.539923	0.942073
Q5VUG0	SFMBT2	SMBT2_HUMAN	Scm-like with four MBT domains protein 2	Responder Baseline / Non-responder Baseline	-0.199057	0.199057	-12.888	0.87112	0.610913	0.942073
Q641Q3	METRNL	METRL_HUMAN	Meteorin-like protein	Responder Baseline / Non-responder Baseline	-0.269912	0.269912	-17.063	0.82937	0.226085	0.942073
Q658N2	WSCD1	WSCD1_HUMAN	WSC domain-containing protein 1	Responder Baseline / Non-responder Baseline	0.186933	0.186933	13.8341	1.13834	0.567576	0.942073
Q6EMK4	VASN	VASN_HUMAN	Vasorin	Responder Baseline / Non-responder Baseline	-0.224026	0.224026	-14.3827	0.856173	0.268896	0.942073
Q6FHJ7	SFRP4	SFRP4_HUMAN	Secreted frizzled-related protein 4	Responder Baseline / Non-responder Baseline	-0.475827	0.475827	-28.0946	0.719054	0.276615	0.942073
Q6MZW2	FSTL4	FSTL4_HUMAN	Follistatin-related protein 4	Responder Baseline / Non-responder Baseline	0.118222	0.118222	8.53962	1.0854	0.518862	0.942073
Q6NUJ2	C11orf87	CK087_HUMAN	Uncharacterized protein C11orf87	Responder Baseline / Non-responder Baseline	0.737426	0.737426	66.7198	1.6672	0.184969	0.942073
Q6NW40	RGMB	RGMB_HUMAN	RGM domain family member B	Responder Baseline / Non-responder Baseline	0.191823	0.191823	14.2206	1.14221	0.386657	0.942073
Q6UVK1	CSPG4	CSPG4_HUMAN	Chondroitin sulfate proteoglycan 4	Responder Baseline / Non-responder Baseline	-0.805983	0.805983	-42.8028	0.571972	0.2357	0.942073
Q6UW01	CBLN3	CBLN3_HUMAN	Cerebellin-3	Responder Baseline / Non-responder Baseline	0.911608	0.911608	88.1141	1.88114	0.0961946	0.942073
Q6UWH4	GASK1B	GAK1B_HUMAN	Golgi-associated kinase 1B	Responder Baseline / Non-responder Baseline	-0.192035	0.192035	-12.463	0.87537	0.423062	0.942073
Q6UWN8	SPINK6	ISK6_HUMAN	Serine protease inhibitor Kazal-type 6	Responder Baseline / Non-responder Baseline	0.336812	0.336812	26.2963	1.26296	0.413688	0.942073
Q6UWP8	SBSN	SBSN_HUMAN	Suprabasin	Responder Baseline / Non-responder Baseline	0.751594	0.751594	68.3652	1.68365	0.140014	0.942073
Q6UX71	PLXDC2	PXDC2_HUMAN	Plexin domain-containing protein 2	Responder Baseline / Non-responder Baseline	0.108593	0.108593	7.81759	1.07818	0.645198	0.942073
Q6UX72	B3GNT9	B3GN9_HUMAN	UDP-GlcNAc:betaGal beta-1,3-N-acetylglucosaminyltransferase 9	Responder Baseline / Non-responder Baseline	-0.174778	0.174778	-11.4096	0.885904	0.52341	0.942073
Q6UXB8	PI16	PI16_HUMAN	Peptidase inhibitor 16	Responder Baseline / Non-responder Baseline	-0.583267	0.583267	-33.2549	0.667451	0.486687	0.942073
Q6UXD5	SEZ6L2	SE6L2_HUMAN	Seizure 6-like protein 2	Responder Baseline / Non-responder Baseline	0.147995	0.147995	10.8029	1.10803	0.443286	0.942073
Q6UXK2	ISLR2	ISLR2_HUMAN	Immunoglobulin superfamily containing leucine-rich repeat protein 2	Responder Baseline / Non-responder Baseline	0.640504	0.640504	55.8874	1.55887	0.21041	0.942073
Q6UXK5	LRRN1	LRRN1_HUMAN	Leucine-rich repeat neuronal protein 1	Responder Baseline / Non-responder Baseline	-0.316507	0.316507	-19.6988	0.803012	0.207661	0.942073
Q6UXZ4	UNC5D	UNC5D_HUMAN	Netrin receptor UNC5D	Responder Baseline / Non-responder Baseline	1.8988	1.8988	272.902	3.72902	0.456903	0.942073
Q6UY11	DLK2	DLK2_HUMAN	Protein delta homolog 2	Responder Baseline / Non-responder Baseline	0.269586	0.269586	20.5462	1.20546	0.28522	0.942073
Q6ZMP0	THSD4	THSD4_HUMAN	Thrombospondin type-1 domain-containing protein 4	Responder Baseline / Non-responder Baseline	0.377114	0.377114	29.8741	1.29874	0.663332	0.942073
Q6ZRP7	QSOX2	QSOX2_HUMAN	Sulfhydryl oxidase 2	Responder Baseline / Non-responder Baseline	0.43555	0.43555	35.2427	1.35243	0.562751	0.942073
Q6ZSJ9	SHISA6	SHSA6_HUMAN	Protein shisa-6	Responder Baseline / Non-responder Baseline	0.286054	0.286054	21.9301	1.2193	0.240283	0.942073
Q6ZVL6	KIAA1549L	K154L_HUMAN	UPF0606 protein KIAA1549L	Responder Baseline / Non-responder Baseline	0.36464	0.36464	28.756	1.28756	0.340896	0.942073
Q7KYR7;Q8WVV5	BTN2A1;BTN2A2	BT2A1_HUMAN;BT2A2_HUMAN	Butyrophilin subfamily 2 member A1;Butyrophilin subfamily 2 member A2	Responder Baseline / Non-responder Baseline	0.155919	0.155919	11.4131	1.11413	0.487371	0.942073
Q7KZ85	SUPT6H	SPT6H_HUMAN	Transcription elongation factor SPT6	Responder Baseline / Non-responder Baseline	4.13276	4.13276	1654.22	17.5422	0.39703	0.942073
Q7LFX5	CHST15	CHSTF_HUMAN	Carbohydrate sulfotransferase 15	Responder Baseline / Non-responder Baseline	-0.228228	0.228228	-14.6317	0.853683	0.269597	0.942073
Q7Z3B1	NEGR1	NEGR1_HUMAN	Neuronal growth regulator 1	Responder Baseline / Non-responder Baseline	0.279917	0.279917	21.4125	1.21412	0.17356	0.942073
Q7Z553	MDGA2	MDGA2_HUMAN	MAM domain-containing glycosylphosphatidylinositol anchor protein 2	Responder Baseline / Non-responder Baseline	0.275938	0.275938	21.0781	1.21078	0.342804	0.942073
Q7Z5A7	TAFA5	TAFA5_HUMAN	Chemokine-like protein TAFA-5	Responder Baseline / Non-responder Baseline	-0.142345	0.142345	-9.39549	0.906045	0.455597	0.942073
Q7Z5A9	TAFA1	TAFA1_HUMAN	Chemokine-like protein TAFA-1	Responder Baseline / Non-responder Baseline	0.43765	0.43765	35.4397	1.3544	0.199111	0.942073
Q7Z5L0	VMO1	VMO1_HUMAN	Vitelline membrane outer layer protein 1 homolog	Responder Baseline / Non-responder Baseline	-0.693283	0.693283	-38.1555	0.618445	0.144746	0.942073
Q7Z794	KRT77	K2C1B_HUMAN	Keratin, type II cytoskeletal 1b	Responder Baseline / Non-responder Baseline	1.27837	1.27837	142.565	2.42565	0.478713	0.942073
Q7Z7G0	ABI3BP	TARSH_HUMAN	Target of Nesh-SH3	Responder Baseline / Non-responder Baseline	-1.25855	1.25855	-58.2037	0.417963	0.13715	0.942073
Q7Z7M0	MEGF8	MEGF8_HUMAN	Multiple epidermal growth factor-like domains protein 8	Responder Baseline / Non-responder Baseline	-0.118891	0.118891	-7.91046	0.920895	0.455	0.942073
Q86SF2	GALNT7	GALT7_HUMAN	N-acetylgalactosaminyltransferase 7	Responder Baseline / Non-responder Baseline	-0.335766	0.335766	-20.7637	0.792363	0.245272	0.942073
Q86UN2	RTN4RL1	R4RL1_HUMAN	Reticulon-4 receptor-like 1	Responder Baseline / Non-responder Baseline	0.141591	0.141591	10.3121	1.10312	0.667657	0.942073
Q86UN3	RTN4RL2	R4RL2_HUMAN	Reticulon-4 receptor-like 2	Responder Baseline / Non-responder Baseline	0.213625	0.213625	15.9598	1.1596	0.489782	0.942073
Q86UP2	KTN1	KTN1_HUMAN	Kinectin	Responder Baseline / Non-responder Baseline	-0.360789	0.360789	-22.1262	0.778738	0.46973	0.942073
Q86UW8	HAPLN4	HPLN4_HUMAN	Hyaluronan and proteoglycan link protein 4	Responder Baseline / Non-responder Baseline	0.490313	0.490313	40.475	1.40475	0.245424	0.942073
Q86UX2	ITIH5	ITIH5_HUMAN	Inter-alpha-trypsin inhibitor heavy chain H5	Responder Baseline / Non-responder Baseline	-0.13385	0.13385	-8.86039	0.911396	0.0527063	0.942073
Q86V85	GPR180	GP180_HUMAN	Integral membrane protein GPR180	Responder Baseline / Non-responder Baseline	1.05037	1.05037	107.106	2.07106	0.298179	0.942073
Q86VR8	FJX1	FJX1_HUMAN	Four-jointed box protein 1	Responder Baseline / Non-responder Baseline	-0.136398	0.136398	-9.02122	0.909788	0.69681	0.942073
Q86VZ4	LRP11	LRP11_HUMAN	Low-density lipoprotein receptor-related protein 11	Responder Baseline / Non-responder Baseline	0.100552	0.100552	7.21839	1.07218	0.31769	0.942073
Q8IUC8	GALNT13	GLT13_HUMAN	Polypeptide N-acetylgalactosaminyltransferase 13	Responder Baseline / Non-responder Baseline	0.321986	0.321986	25.0051	1.25005	0.373899	0.942073
Q8IUE6	HIST2H2AB	H2A2B_HUMAN	Histone H2A type 2-B	Responder Baseline / Non-responder Baseline	3.05094	3.05094	728.752	8.28752	0.0867992	0.942073
Q8IUK5	PLXDC1	PLDX1_HUMAN	Plexin domain-containing protein 1	Responder Baseline / Non-responder Baseline	0.606297	0.606297	52.2347	1.52235	0.118389	0.942073
Q8IUX7	AEBP1	AEBP1_HUMAN	Adipocyte enhancer-binding protein 1	Responder Baseline / Non-responder Baseline	-0.660234	0.660234	-36.7224	0.632776	0.398484	0.942073
Q8IW52	SLITRK4	SLIK4_HUMAN	SLIT and NTRK-like protein 4	Responder Baseline / Non-responder Baseline	0.382228	0.382228	30.3353	1.30335	0.138654	0.942073
Q8IXL6	FAM20C	FA20C_HUMAN	Extracellular serine/threonine protein kinase FAM20C	Responder Baseline / Non-responder Baseline	0.0759043	0.0759043	5.40215	1.05402	0.556557	0.942073
Q8IYJ0	PIANP	PIANP_HUMAN	PILR alpha-associated neural protein	Responder Baseline / Non-responder Baseline	0.970721	0.970721	95.982	1.95982	0.387293	0.942073
Q8IYW2	CFAP46	CFA46_HUMAN	Cilia- and flagella-associated protein 46	Responder Baseline / Non-responder Baseline	-0.658466	0.658466	-36.6448	0.633552	0.226579	0.942073
Q8IZA0	KIAA0319L	K319L_HUMAN	Dyslexia-associated protein KIAA0319-like protein	Responder Baseline / Non-responder Baseline	-0.267232	0.267232	-16.9088	0.830912	0.589402	0.942073
Q8IZP7	HS6ST3	H6ST3_HUMAN	Heparan-sulfate 6-O-sulfotransferase 3	Responder Baseline / Non-responder Baseline	0.242116	0.242116	18.2726	1.18273	0.480215	0.942073
Q8IZS8	CACNA2D3	CA2D3_HUMAN	Voltage-dependent calcium channel subunit alpha-2/delta-3	Responder Baseline / Non-responder Baseline	0.618077	0.618077	53.4828	1.53483	0.279545	0.942073
Q8N114	SHISA5	SHSA5_HUMAN	Protein shisa-5	Responder Baseline / Non-responder Baseline	-0.191374	0.191374	-12.4229	0.875771	0.63767	0.942073
Q8N126	CADM3	CADM3_HUMAN	Cell adhesion molecule 3	Responder Baseline / Non-responder Baseline	0.332532	0.332532	25.9222	1.25922	0.341082	0.942073
Q8N135	LGI4	LGI4_HUMAN	Leucine-rich repeat LGI family member 4	Responder Baseline / Non-responder Baseline	2.41886	2.41886	434.748	5.34748	0.0793357	0.942073
Q8N149	LILRA2	LIRA2_HUMAN	Leukocyte immunoglobulin-like receptor subfamily A member 2	Responder Baseline / Non-responder Baseline	0.556895	0.556895	47.11	1.4711	0.5722	0.942073
Q8N1N4	KRT78	K2C78_HUMAN	Keratin, type II cytoskeletal 78	Responder Baseline / Non-responder Baseline	1.75381	1.75381	237.247	3.37247	0.441058	0.942073
Q8N2Q7	NLGN1	NLGN1_HUMAN	Neuroligin-1	Responder Baseline / Non-responder Baseline	0.246523	0.246523	18.6344	1.18634	0.368465	0.942073
Q8N3H0	TAFA2	TAFA2_HUMAN	Chemokine-like protein TAFA-2	Responder Baseline / Non-responder Baseline	0.230307	0.230307	17.3085	1.17308	0.368014	0.942073
Q8N3J6	CADM2	CADM2_HUMAN	Cell adhesion molecule 2	Responder Baseline / Non-responder Baseline	0.276515	0.276515	21.1265	1.21127	0.367025	0.942073
Q8N3T6	TMEM132C	T132C_HUMAN	Transmembrane protein 132C	Responder Baseline / Non-responder Baseline	0.12553	0.12553	9.09086	1.09091	0.620987	0.942073
Q8N967	LRTM2	LRTM2_HUMAN	Leucine-rich repeat and transmembrane domain-containing protein 2	Responder Baseline / Non-responder Baseline	-1.53268	1.53268	-65.4366	0.345634	0.540204	0.942073
Q8N9V7	TOPAZ1	TOPZ1_HUMAN	Protein TOPAZ1	Responder Baseline / Non-responder Baseline	-0.378873	0.378873	-23.0962	0.769038	0.582285	0.942073
Q8NBI6	XXYLT1	XXLT1_HUMAN	Xyloside xylosyltransferase 1	Responder Baseline / Non-responder Baseline	-0.304994	0.304994	-19.0555	0.809445	0.396321	0.942073
Q8NCC3	PLA2G15	PAG15_HUMAN	Group XV phospholipase A2	Responder Baseline / Non-responder Baseline	0.0643033	0.0643033	4.55799	1.04558	0.629259	0.942073
Q8NCL4	GALNT6	GALT6_HUMAN	Polypeptide N-acetylgalactosaminyltransferase 6	Responder Baseline / Non-responder Baseline	-0.214378	0.214378	-13.8082	0.861918	0.524858	0.942073
Q8NCW5	NAXE	NNRE_HUMAN	NAD(P)H-hydrate epimerase	Responder Baseline / Non-responder Baseline	0.292551	0.292551	22.4804	1.2248	0.45779	0.942073
Q8NES3	LFNG	LFNG_HUMAN	Beta-1,3-N-acetylglucosaminyltransferase lunatic fringe	Responder Baseline / Non-responder Baseline	0.316875	0.316875	24.563	1.24563	0.389629	0.942073
Q8NFP4	MDGA1	MDGA1_HUMAN	MAM domain-containing glycosylphosphatidylinositol anchor protein 1	Responder Baseline / Non-responder Baseline	0.360885	0.360885	28.4213	1.28421	0.419735	0.942073
Q8NFZ4	NLGN2	NLGN2_HUMAN	Neuroligin-2	Responder Baseline / Non-responder Baseline	0.0749344	0.0749344	5.33132	1.05331	0.470896	0.942073
Q8NG11	TSPAN14	TSN14_HUMAN	Tetraspanin-14	Responder Baseline / Non-responder Baseline	-0.457506	0.457506	-27.1756	0.728244	0.0468571	0.942073
Q8NHJ6	LILRB4	LIRB4_HUMAN	Leukocyte immunoglobulin-like receptor subfamily B member 4	Responder Baseline / Non-responder Baseline	-0.901656	0.901656	-46.4728	0.535272	0.555409	0.942073
Q8NHQ9	DDX55	DDX55_HUMAN	ATP-dependent RNA helicase DDX55	Responder Baseline / Non-responder Baseline	-0.429601	0.429601	-25.7533	0.742467	0.332127	0.942073
Q8TAB3	PCDH19	PCD19_HUMAN	Protocadherin-19	Responder Baseline / Non-responder Baseline	0.255982	0.255982	19.4149	1.19415	0.652181	0.942073
Q8TAG5	VSTM2A	VTM2A_HUMAN	V-set and transmembrane domain-containing protein 2A	Responder Baseline / Non-responder Baseline	0.427391	0.427391	34.4799	1.3448	0.391778	0.942073
Q8TBP5	FAM174A	F174A_HUMAN	Membrane protein FAM174A	Responder Baseline / Non-responder Baseline	0.258091	0.258091	19.5895	1.1959	0.453475	0.942073
Q8TCZ2	CD99L2	C99L2_HUMAN	CD99 antigen-like protein 2	Responder Baseline / Non-responder Baseline	0.271622	0.271622	20.7164	1.20716	0.478841	0.942073
Q8TDQ0	HAVCR2	HAVR2_HUMAN	Hepatitis A virus cellular receptor 2	Responder Baseline / Non-responder Baseline	-0.159628	0.159628	-10.4744	0.895256	0.494525	0.942073
Q8TEP8	CEP192	CE192_HUMAN	Centrosomal protein of 192 kDa	Responder Baseline / Non-responder Baseline	-0.310431	0.310431	-19.3599	0.806401	0.273614	0.942073
Q8TER0	SNED1	SNED1_HUMAN	Sushi, nidogen and EGF-like domain-containing protein 1	Responder Baseline / Non-responder Baseline	-0.436215	0.436215	-26.0929	0.739071	0.0487072	0.942073
Q8TEU8	WFIKKN2	WFKN2_HUMAN	WAP, Kazal, immunoglobulin, Kunitz and NTR domain-containing protein 2	Responder Baseline / Non-responder Baseline	-0.28129	0.28129	-17.7145	0.822855	0.392872	0.942073
Q8WUJ3	CEMIP	CEMIP_HUMAN	Cell migration-inducing and hyaluronan-binding protein	Responder Baseline / Non-responder Baseline	0.346247	0.346247	27.1249	1.27125	0.689547	0.942073
Q8WVQ1	CANT1	CANT1_HUMAN	Soluble calcium-activated nucleotidase 1	Responder Baseline / Non-responder Baseline	0.058191	0.058191	4.11594	1.04116	0.6716	0.942073
Q8WWX9	SELENOM	SELM_HUMAN	Selenoprotein M	Responder Baseline / Non-responder Baseline	0.271161	0.271161	20.6779	1.20678	0.120064	0.942073
Q8WXD2	SCG3	SCG3_HUMAN	Secretogranin-3	Responder Baseline / Non-responder Baseline	0.303913	0.303913	23.4489	1.23449	0.33204	0.942073
Q8WY21	SORCS1	SORC1_HUMAN	VPS10 domain-containing receptor SorCS1	Responder Baseline / Non-responder Baseline	0.214728	0.214728	16.0485	1.16049	0.558268	0.942073
Q8WZA1	POMGNT1	PMGT1_HUMAN	Protein O-linked-mannose beta-1,2-N-acetylglucosaminyltransferase 1	Responder Baseline / Non-responder Baseline	-0.204639	0.204639	-13.2244	0.867756	0.53988	0.942073
Q92485	SMPDL3B	ASM3B_HUMAN	Acid sphingomyelinase-like phosphodiesterase 3b	Responder Baseline / Non-responder Baseline	0.495799	0.495799	41.0101	1.4101	0.257114	0.942073
Q92520	FAM3C	FAM3C_HUMAN	Protein FAM3C	Responder Baseline / Non-responder Baseline	0.165556	0.165556	12.1598	1.1216	0.605831	0.942073
Q92563	SPOCK2	TICN2_HUMAN	Testican-2	Responder Baseline / Non-responder Baseline	0.2325	0.2325	17.4869	1.17487	0.0974694	0.942073
Q92673	SORL1	SORL_HUMAN	Sortilin-related receptor	Responder Baseline / Non-responder Baseline	0.179446	0.179446	13.2449	1.13245	0.593443	0.942073
Q92752	TNR	TENR_HUMAN	Tenascin-R	Responder Baseline / Non-responder Baseline	-0.305428	0.305428	-19.0798	0.809202	0.0769641	0.942073
Q92765	FRZB	SFRP3_HUMAN	Secreted frizzled-related protein 3	Responder Baseline / Non-responder Baseline	-0.391421	0.391421	-23.7622	0.762378	0.393103	0.942073
Q92817	EVPL	EVPL_HUMAN	Envoplakin	Responder Baseline / Non-responder Baseline	-0.177394	0.177394	-11.5701	0.884299	0.595427	0.942073
Q92820	GGH	GGH_HUMAN	Gamma-glutamyl hydrolase	Responder Baseline / Non-responder Baseline	-0.239046	0.239046	-15.2694	0.847306	0.209182	0.942073
Q92854	SEMA4D	SEM4D_HUMAN	Semaphorin-4D	Responder Baseline / Non-responder Baseline	0.159172	0.159172	11.6646	1.11665	0.485597	0.942073
Q92859	NEO1	NEO1_HUMAN	Neogenin	Responder Baseline / Non-responder Baseline	0.166992	0.166992	12.2715	1.12272	0.230246	0.942073
Q92896	GLG1	GSLG1_HUMAN	Golgi apparatus protein 1	Responder Baseline / Non-responder Baseline	0.0987393	0.0987393	7.08373	1.07084	0.663589	0.942073
Q92911	SLC5A5	SC5A5_HUMAN	Sodium/iodide cotransporter	Responder Baseline / Non-responder Baseline	-0.58589	0.58589	-33.3762	0.666238	0.487889	0.942073
Q92932	PTPRN2	PTPR2_HUMAN	Receptor-type tyrosine-protein phosphatase N2	Responder Baseline / Non-responder Baseline	0.472997	0.472997	38.799	1.38799	0.263358	0.942073
Q92945;Q96AE4	KHSRP;FUBP1	FUBP2_HUMAN;FUBP1_HUMAN	Far upstream element-binding protein 2;Far upstream element-binding protein 1	Responder Baseline / Non-responder Baseline	-0.308936	0.308936	-19.2763	0.807237	0.498678	0.942073
Q92954	PRG4	PRG4_HUMAN	Proteoglycan 4	Responder Baseline / Non-responder Baseline	0.399301	0.399301	31.8869	1.31887	0.328871	0.942073
Q93063	EXT2	EXT2_HUMAN	Exostosin-2	Responder Baseline / Non-responder Baseline	-0.93879	0.93879	-47.833	0.52167	0.510845	0.942073
Q93091	RNASE6	RNAS6_HUMAN	Ribonuclease K6	Responder Baseline / Non-responder Baseline	-0.250066	0.250066	-15.9142	0.840858	0.369454	0.942073
Q969P0	IGSF8	IGSF8_HUMAN	Immunoglobulin superfamily member 8	Responder Baseline / Non-responder Baseline	-0.118661	0.118661	-7.89582	0.921042	0.668474	0.942073
Q969Z4	RELT	TR19L_HUMAN	Tumor necrosis factor receptor superfamily member 19L	Responder Baseline / Non-responder Baseline	0.452285	0.452285	36.8206	1.36821	0.529791	0.942073
Q96BZ4	PLD4	PLD4_HUMAN	Phospholipase D4	Responder Baseline / Non-responder Baseline	1.00419	1.00419	100.582	2.00582	0.0762997	0.942073
Q96CX2	KCTD12	KCD12_HUMAN	BTB/POZ domain-containing protein KCTD12	Responder Baseline / Non-responder Baseline	0.637546	0.637546	55.5681	1.55568	0.479361	0.942073
Q96F46	IL17RA	I17RA_HUMAN	Interleukin-17 receptor A	Responder Baseline / Non-responder Baseline	-0.262835	0.262835	-16.6552	0.833448	0.465467	0.942073
Q96FE7	PIK3IP1	P3IP1_HUMAN	Phosphoinositide-3-kinase-interacting protein 1	Responder Baseline / Non-responder Baseline	-0.191745	0.191745	-12.4454	0.875546	0.333848	0.942073
Q96HD1	CRELD1	CREL1_HUMAN	Cysteine-rich with EGF-like domain protein 1	Responder Baseline / Non-responder Baseline	0.332927	0.332927	25.9566	1.25957	0.335641	0.942073
Q96ID5	IGSF21	IGS21_HUMAN	Immunoglobulin superfamily member 21	Responder Baseline / Non-responder Baseline	0.159614	0.159614	11.6988	1.11699	0.518916	0.942073
Q96IU4	ABHD14B	ABHEB_HUMAN	Protein ABHD14B	Responder Baseline / Non-responder Baseline	1.20094	1.20094	129.889	2.29889	0.377031	0.942073
Q96IY4	CPB2	CBPB2_HUMAN	Carboxypeptidase B2	Responder Baseline / Non-responder Baseline	0.457156	0.457156	37.2833	1.37283	0.250946	0.942073
Q96JF0	ST6GAL2	SIAT2_HUMAN	Beta-galactoside alpha-2,6-sialyltransferase 2	Responder Baseline / Non-responder Baseline	-0.160775	0.160775	-10.5455	0.894545	0.464357	0.942073
Q96JQ0	DCHS1	PCD16_HUMAN	Protocadherin-16	Responder Baseline / Non-responder Baseline	-0.500895	0.500895	-29.3332	0.706668	0.637268	0.942073
Q96MC5	BMERB1	MERB1_HUMAN	bMERB domain-containing protein 1	Responder Baseline / Non-responder Baseline	-2.35138	2.35138	-80.4041	0.195959	0.523941	0.942073
Q96PD5	PGLYRP2	PGRP2_HUMAN	N-acetylmuramoyl-L-alanine amidase	Responder Baseline / Non-responder Baseline	0.288737	0.288737	22.1571	1.22157	0.525992	0.942073
Q96PQ0	SORCS2	SORC2_HUMAN	VPS10 domain-containing receptor SorCS2	Responder Baseline / Non-responder Baseline	-0.290547	0.290547	-18.2408	0.817592	0.542342	0.942073
Q96PX8	SLITRK1	SLIK1_HUMAN	SLIT and NTRK-like protein 1	Responder Baseline / Non-responder Baseline	0.347327	0.347327	27.2202	1.2722	0.374447	0.942073
Q96S96	PEBP4	PEBP4_HUMAN	Phosphatidylethanolamine-binding protein 4	Responder Baseline / Non-responder Baseline	-0.377334	0.377334	-23.0141	0.769859	0.137717	0.942073
Q99435	NELL2	NELL2_HUMAN	Protein kinase C-binding protein NELL2	Responder Baseline / Non-responder Baseline	0.18115	0.18115	13.3787	1.13379	0.495645	0.942073
Q99497	PARK7	PARK7_HUMAN	Protein/nucleic acid deglycase DJ-1	Responder Baseline / Non-responder Baseline	0.374092	0.374092	29.6023	1.29602	0.432936	0.942073
Q99523	SORT1	SORT_HUMAN	Sortilin	Responder Baseline / Non-responder Baseline	-0.49683	0.49683	-29.1338	0.708662	0.0496355	0.942073
Q99536	VAT1	VAT1_HUMAN	Synaptic vesicle membrane protein VAT-1 homolog	Responder Baseline / Non-responder Baseline	1.57216	1.57216	197.35	2.9735	0.190914	0.942073
Q99574	SERPINI1	NEUS_HUMAN	Neuroserpin	Responder Baseline / Non-responder Baseline	0.104768	0.104768	7.53214	1.07532	0.65561	0.942073
Q99674	CGREF1	CGRE1_HUMAN	Cell growth regulator with EF hand domain protein 1	Responder Baseline / Non-responder Baseline	0.161293	0.161293	11.8289	1.11829	0.627842	0.942073
Q99715	COL12A1	COCA1_HUMAN	Collagen alpha-1(XII) chain	Responder Baseline / Non-responder Baseline	-0.159601	0.159601	-10.4728	0.895272	0.533092	0.942073
Q99727	TIMP4	TIMP4_HUMAN	Metalloproteinase inhibitor 4	Responder Baseline / Non-responder Baseline	0.195485	0.195485	14.5109	1.14511	0.564864	0.942073
Q99946	PRRT1	PRRT1_HUMAN	Proline-rich transmembrane protein 1	Responder Baseline / Non-responder Baseline	0.161927	0.161927	11.8781	1.11878	0.61087	0.942073
Q99983	OMD	OMD_HUMAN	Osteomodulin	Responder Baseline / Non-responder Baseline	-0.292864	0.292864	-18.372	0.81628	0.113305	0.942073
Q9BRA2	TXNDC17	TXD17_HUMAN	Thioredoxin domain-containing protein 17	Responder Baseline / Non-responder Baseline	0.344575	0.344575	26.9777	1.26978	0.400885	0.942073
Q9BRK5	SDF4	CAB45_HUMAN	45 kDa calcium-binding protein	Responder Baseline / Non-responder Baseline	-0.155788	0.155788	-10.2358	0.897642	0.475618	0.942073
Q9BSG5	RTBDN	RTBDN_HUMAN	Retbindin	Responder Baseline / Non-responder Baseline	0.235349	0.235349	17.7191	1.17719	0.539036	0.942073
Q9BTY2	FUCA2	FUCO2_HUMAN	Plasma alpha-L-fucosidase	Responder Baseline / Non-responder Baseline	-1.19101	1.19101	-56.2003	0.437997	0.0353205	0.942073
Q9BU40	CHRDL1	CRDL1_HUMAN	Chordin-like protein 1	Responder Baseline / Non-responder Baseline	0.104748	0.104748	7.53069	1.07531	0.424485	0.942073
Q9BUJ0	ABHD14A	ABHEA_HUMAN	Protein ABHD14A	Responder Baseline / Non-responder Baseline	0.30923	0.30923	23.9046	1.23905	0.244543	0.942073
Q9BXJ4	C1QTNF3	C1QT3_HUMAN	Complement C1q tumor necrosis factor-related protein 3	Responder Baseline / Non-responder Baseline	0.369736	0.369736	29.2116	1.29212	0.384832	0.942073
Q9BXN1	ASPN	ASPN_HUMAN	Asporin	Responder Baseline / Non-responder Baseline	2.30556	2.30556	394.359	4.94359	0.202363	0.942073
Q9BYH1	SEZ6L	SE6L1_HUMAN	Seizure 6-like protein	Responder Baseline / Non-responder Baseline	0.0785065	0.0785065	5.59243	1.05592	0.570829	0.942073
Q9BYJ0	FGFBP2	FGFP2_HUMAN	Fibroblast growth factor-binding protein 2	Responder Baseline / Non-responder Baseline	0.28383	0.28383	21.7423	1.21742	0.676512	0.942073
Q9BZC7	ABCA2	ABCA2_HUMAN	ATP-binding cassette sub-family A member 2	Responder Baseline / Non-responder Baseline	0.0981265	0.0981265	7.03825	1.07038	0.650093	0.942073
Q9BZR6	RTN4R	RTN4R_HUMAN	Reticulon-4 receptor	Responder Baseline / Non-responder Baseline	0.284229	0.284229	21.7759	1.21776	0.0749492	0.942073
Q9C0A0	CNTNAP4	CNTP4_HUMAN	Contactin-associated protein-like 4	Responder Baseline / Non-responder Baseline	0.177725	0.177725	13.1099	1.1311	0.362636	0.942073
Q9GZX9	TWSG1	TWSG1_HUMAN	Twisted gastrulation protein homolog 1	Responder Baseline / Non-responder Baseline	-0.059714	0.059714	-4.05457	0.959454	0.508371	0.942073
Q9H173	SIL1	SIL1_HUMAN	Nucleotide exchange factor SIL1	Responder Baseline / Non-responder Baseline	-0.204553	0.204553	-13.2192	0.867808	0.29709	0.942073
Q9H1B5	XYLT2	XYLT2_HUMAN	Xylosyltransferase 2	Responder Baseline / Non-responder Baseline	1.1583	1.1583	123.194	2.23194	0.409217	0.942073
Q9H1Z8	C2orf40	AUGN_HUMAN	Augurin	Responder Baseline / Non-responder Baseline	-0.946568	0.946568	-48.1135	0.518865	0.0911871	0.942073
Q9H2A7	CXCL16	CXL16_HUMAN	C-X-C motif chemokine 16	Responder Baseline / Non-responder Baseline	0.288574	0.288574	22.1432	1.22143	0.290953	0.942073
Q9H2E6	SEMA6A	SEM6A_HUMAN	Semaphorin-6A	Responder Baseline / Non-responder Baseline	0.0626237	0.0626237	4.43633	1.04436	0.611619	0.942073
Q9H2X0	CHRD	CHRD_HUMAN	Chordin	Responder Baseline / Non-responder Baseline	0.246814	0.246814	18.6584	1.18658	0.306497	0.942073
Q9H336	CRISPLD1	CRLD1_HUMAN	Cysteine-rich secretory protein LCCL domain-containing 1	Responder Baseline / Non-responder Baseline	-0.401727	0.401727	-24.3048	0.756952	0.0297711	0.942073
Q9H3G5	CPVL	CPVL_HUMAN	Probable serine carboxypeptidase CPVL	Responder Baseline / Non-responder Baseline	-0.230219	0.230219	-14.7494	0.852506	0.679479	0.942073
Q9H3T2	SEMA6C	SEM6C_HUMAN	Semaphorin-6C	Responder Baseline / Non-responder Baseline	0.253802	0.253802	19.2346	1.19235	0.284668	0.942073
Q9H4D0	CLSTN2	CSTN2_HUMAN	Calsyntenin-2	Responder Baseline / Non-responder Baseline	-0.126413	0.126413	-8.38939	0.916106	0.365233	0.942073
Q9H4F8	SMOC1	SMOC1_HUMAN	SPARC-related modular calcium-binding protein 1	Responder Baseline / Non-responder Baseline	-0.518365	0.518365	-30.1838	0.698162	0.393434	0.942073
Q9H6X2	ANTXR1	ANTR1_HUMAN	Anthrax toxin receptor 1	Responder Baseline / Non-responder Baseline	0.93466	0.93466	91.144	1.91144	0.0466704	0.942073
Q9H8J5	MANSC1	MANS1_HUMAN	MANSC domain-containing protein 1	Responder Baseline / Non-responder Baseline	0.218064	0.218064	16.3172	1.16317	0.612275	0.942073
Q9H8L6	MMRN2	MMRN2_HUMAN	Multimerin-2	Responder Baseline / Non-responder Baseline	0.31886	0.31886	24.7344	1.24734	0.266195	0.942073
Q9HAR2	ADGRL3	AGRL3_HUMAN	Adhesion G protein-coupled receptor L3	Responder Baseline / Non-responder Baseline	0.679299	0.679299	60.1362	1.60136	0.260122	0.942073
Q9HAT2	SIAE	SIAE_HUMAN	Sialate O-acetylesterase	Responder Baseline / Non-responder Baseline	0.553538	0.553538	46.7681	1.46768	0.529407	0.942073
Q9HBR0	SLC38A10	S38AA_HUMAN	Putative sodium-coupled neutral amino acid transporter 10	Responder Baseline / Non-responder Baseline	-0.311558	0.311558	-19.4229	0.805771	0.34956	0.942073
Q9HC56	PCDH9	PCDH9_HUMAN	Protocadherin-9	Responder Baseline / Non-responder Baseline	-0.0982372	0.0982372	-6.58262	0.934174	0.677686	0.942073
Q9HCB6	SPON1	SPON1_HUMAN	Spondin-1	Responder Baseline / Non-responder Baseline	-0.109356	0.109356	-7.29984	0.927002	0.610735	0.942073
Q9HCK4	ROBO2	ROBO2_HUMAN	Roundabout homolog 2	Responder Baseline / Non-responder Baseline	0.501149	0.501149	41.5341	1.41534	0.574844	0.942073
Q9HCU0	CD248	CD248_HUMAN	Endosialin	Responder Baseline / Non-responder Baseline	0.206463	0.206463	15.3855	1.15386	0.283376	0.942073
Q9HCU4	CELSR2	CELR2_HUMAN	Cadherin EGF LAG seven-pass G-type receptor 2	Responder Baseline / Non-responder Baseline	0.312556	0.312556	24.1906	1.24191	0.106028	0.942073
Q9HDB5	NRXN3	NRX3B_HUMAN	Neurexin-3-beta	Responder Baseline / Non-responder Baseline	0.16657	0.16657	12.2387	1.12239	0.403523	0.942073
Q9NPH3	IL1RAP	IL1AP_HUMAN	Interleukin-1 receptor accessory protein	Responder Baseline / Non-responder Baseline	-0.273954	0.273954	-17.295	0.82705	0.389985	0.942073
Q9NPR2	SEMA4B	SEM4B_HUMAN	Semaphorin-4B	Responder Baseline / Non-responder Baseline	-0.198404	0.198404	-12.8486	0.871514	0.278377	0.942073
Q9NQ79	CRTAC1	CRAC1_HUMAN	Cartilage acidic protein 1	Responder Baseline / Non-responder Baseline	0.143326	0.143326	10.4449	1.10445	0.563382	0.942073
Q9NRN5	OLFML3	OLFL3_HUMAN	Olfactomedin-like protein 3	Responder Baseline / Non-responder Baseline	-0.226531	0.226531	-14.5313	0.854687	0.521816	0.942073
Q9NRR1	CYTL1	CYTL1_HUMAN	Cytokine-like protein 1	Responder Baseline / Non-responder Baseline	-0.200257	0.200257	-12.9605	0.870395	0.479325	0.942073
Q9NRX4	PHPT1	PHP14_HUMAN	14 kDa phosphohistidine phosphatase	Responder Baseline / Non-responder Baseline	0.925912	0.925912	89.9885	1.89988	0.341331	0.942073
Q9NS85	CA10	CAH10_HUMAN	Carbonic anhydrase-related protein 10	Responder Baseline / Non-responder Baseline	-0.88375	0.88375	-45.8043	0.541957	0.639146	0.942073
Q9NT22	EMILIN3	EMIL3_HUMAN	EMILIN-3	Responder Baseline / Non-responder Baseline	-0.471851	0.471851	-27.8961	0.721039	0.123978	0.942073
Q9NTU7	CBLN4	CBLN4_HUMAN	Cerebellin-4	Responder Baseline / Non-responder Baseline	0.492601	0.492601	40.6979	1.40698	0.484254	0.942073
Q9NX62	IMPAD1	IMPA3_HUMAN	Inositol monophosphatase 3	Responder Baseline / Non-responder Baseline	0.15831	0.15831	11.5979	1.11598	0.6135	0.942073
Q9NY47	CACNA2D2	CA2D2_HUMAN	Voltage-dependent calcium channel subunit alpha-2/delta-2	Responder Baseline / Non-responder Baseline	0.273154	0.273154	20.8447	1.20845	0.0990864	0.942073
Q9NY72	SCN3B	SCN3B_HUMAN	Sodium channel subunit beta-3	Responder Baseline / Non-responder Baseline	1.26274	1.26274	139.952	2.39952	0.332329	0.942073
Q9NY97	B3GNT2	B3GN2_HUMAN	N-acetyllactosaminide beta-1,3-N-acetylglucosaminyltransferase 2	Responder Baseline / Non-responder Baseline	0.333701	0.333701	26.0243	1.26024	0.117263	0.942073
Q9NYQ8	FAT2	FAT2_HUMAN	Protocadherin Fat 2	Responder Baseline / Non-responder Baseline	0.299704	0.299704	23.0892	1.23089	0.41156	0.942073
Q9NYX4	CALY	CALY_HUMAN	Neuron-specific vesicular protein calcyon	Responder Baseline / Non-responder Baseline	0.975012	0.975012	96.5658	1.96566	0.344463	0.942073
Q9NZ53	PODXL2	PDXL2_HUMAN	Podocalyxin-like protein 2	Responder Baseline / Non-responder Baseline	-0.221688	0.221688	-14.2438	0.857562	0.524139	0.942073
Q9NZC2	TREM2	TREM2_HUMAN	Triggering receptor expressed on myeloid cells 2	Responder Baseline / Non-responder Baseline	0.31809	0.31809	24.6679	1.24668	0.188952	0.942073
Q9NZP8	C1RL	C1RL_HUMAN	Complement C1r subcomponent-like protein	Responder Baseline / Non-responder Baseline	0.344347	0.344347	26.9576	1.26958	0.301331	0.942073
Q9P0K1	ADAM22	ADA22_HUMAN	Disintegrin and metalloproteinase domain-containing protein 22	Responder Baseline / Non-responder Baseline	0.454934	0.454934	37.072	1.37072	0.14705	0.942073
Q9P0K9	FRRS1L	FRS1L_HUMAN	DOMON domain-containing protein FRRS1L	Responder Baseline / Non-responder Baseline	0.102547	0.102547	7.36675	1.07367	0.528041	0.942073
Q9P121	NTM	NTRI_HUMAN	Neurotrimin	Responder Baseline / Non-responder Baseline	0.160397	0.160397	11.7594	1.11759	0.619568	0.942073
Q9P2E7	PCDH10	PCD10_HUMAN	Protocadherin-10	Responder Baseline / Non-responder Baseline	0.220564	0.220564	16.5189	1.16519	0.0680112	0.942073
Q9P2S2	NRXN2	NRX2A_HUMAN	Neurexin-2	Responder Baseline / Non-responder Baseline	0.18388	0.18388	13.5935	1.13594	0.122866	0.942073
Q9UBG0	MRC2	MRC2_HUMAN	C-type mannose receptor 2	Responder Baseline / Non-responder Baseline	0.342317	0.342317	26.7791	1.26779	0.240295	0.942073
Q9UBX5	FBLN5	FBLN5_HUMAN	Fibulin-5	Responder Baseline / Non-responder Baseline	-0.394492	0.394492	-23.9243	0.760757	0.0961618	0.942073
Q9UBX7	KLK11	KLK11_HUMAN	Kallikrein-11	Responder Baseline / Non-responder Baseline	-0.360506	0.360506	-22.1108	0.778892	0.576796	0.942073
Q9UEW3	MARCO	MARCO_HUMAN	Macrophage receptor MARCO	Responder Baseline / Non-responder Baseline	-0.19727	0.19727	-12.7801	0.872199	0.409597	0.942073
Q9UF11	PLEKHB1	PKHB1_HUMAN	Pleckstrin homology domain-containing family B member 1	Responder Baseline / Non-responder Baseline	0.159425	0.159425	11.6842	1.11684	0.534737	0.942073
Q9UGM5	FETUB	FETUB_HUMAN	Fetuin-B	Responder Baseline / Non-responder Baseline	-0.161843	0.161843	-10.6117	0.893883	0.531355	0.942073
Q9UHC6	CNTNAP2	CNTP2_HUMAN	Contactin-associated protein-like 2	Responder Baseline / Non-responder Baseline	0.165079	0.165079	12.1228	1.12123	0.445819	0.942073
Q9UHG2	PCSK1N	PCSK1_HUMAN	ProSAAS	Responder Baseline / Non-responder Baseline	-0.224088	0.224088	-14.3864	0.856136	0.427264	0.942073
Q9UHL4	DPP7	DPP2_HUMAN	Dipeptidyl peptidase 2	Responder Baseline / Non-responder Baseline	-0.577783	0.577783	-33.0007	0.669993	0.116323	0.942073
Q9UJA9	ENPP5	ENPP5_HUMAN	Ectonucleotide pyrophosphatase/phosphodiesterase family member 5	Responder Baseline / Non-responder Baseline	0.733014	0.733014	66.2108	1.66211	0.341685	0.942073
Q9UJJ9	GNPTG	GNPTG_HUMAN	N-acetylglucosamine-1-phosphotransferase subunit gamma	Responder Baseline / Non-responder Baseline	-0.296264	0.296264	-18.5642	0.814358	0.180958	0.942073
Q9UK28	TMEM59L	TM59L_HUMAN	Transmembrane protein 59-like	Responder Baseline / Non-responder Baseline	0.151026	0.151026	11.0359	1.11036	0.694399	0.942073
Q9UK55	SERPINA10	ZPI_HUMAN	Protein Z-dependent protease inhibitor	Responder Baseline / Non-responder Baseline	0.542984	0.542984	45.6983	1.45698	0.25683	0.942073
Q9UKM7	MAN1B1	MA1B1_HUMAN	Endoplasmic reticulum mannosyl-oligosaccharide 1,2-alpha-mannosidase	Responder Baseline / Non-responder Baseline	0.490028	0.490028	40.4472	1.40447	0.130718	0.942073
Q9UKN7	MYO15A	MYO15_HUMAN	Unconventional myosin-XV	Responder Baseline / Non-responder Baseline	-1.57521	1.57521	-66.4406	0.335594	0.549118	0.942073
Q9UKU9	ANGPTL2	ANGL2_HUMAN	Angiopoietin-related protein 2	Responder Baseline / Non-responder Baseline	-0.335378	0.335378	-20.7423	0.792577	0.131518	0.942073
Q9ULB1	NRXN1	NRX1A_HUMAN	Neurexin-1	Responder Baseline / Non-responder Baseline	0.416374	0.416374	33.4569	1.33457	0.09841	0.942073
Q9UM47	NOTCH3	NOTC3_HUMAN	Neurogenic locus notch homolog protein 3	Responder Baseline / Non-responder Baseline	-0.173284	0.173284	-11.3179	0.886821	0.684646	0.942073
Q9UMX5	NENF	NENF_HUMAN	Neudesin	Responder Baseline / Non-responder Baseline	-0.356793	0.356793	-21.9102	0.780898	0.354772	0.942073
Q9UNW1	MINPP1	MINP1_HUMAN	Multiple inositol polyphosphate phosphatase 1	Responder Baseline / Non-responder Baseline	0.0696837	0.0696837	4.94866	1.04949	0.687213	0.942073
Q9UP79	ADAMTS8	ATS8_HUMAN	A disintegrin and metalloproteinase with thrombospondin motifs 8	Responder Baseline / Non-responder Baseline	0.325565	0.325565	25.3155	1.25316	0.331667	0.942073
Q9Y240	CLEC11A	CLC11_HUMAN	C-type lectin domain family 11 member A	Responder Baseline / Non-responder Baseline	-0.219104	0.219104	-14.0901	0.859099	0.184093	0.942073
Q9Y274	ST3GAL6	SIA10_HUMAN	Type 2 lactosamine alpha-2,3-sialyltransferase	Responder Baseline / Non-responder Baseline	0.439009	0.439009	35.5673	1.35567	0.175354	0.942073
Q9Y279	VSIG4	VSIG4_HUMAN	V-set and immunoglobulin domain-containing protein 4	Responder Baseline / Non-responder Baseline	0.409946	0.409946	32.8636	1.32864	0.116486	0.942073
Q9Y2B0	CNPY2	CNPY2_HUMAN	Protein canopy homolog 2	Responder Baseline / Non-responder Baseline	0.254519	0.254519	19.2938	1.19294	0.31489	0.942073
Q9Y2G1	MYRF	MYRF_HUMAN	Myelin regulatory factor	Responder Baseline / Non-responder Baseline	0.196682	0.196682	14.606	1.14606	0.299904	0.942073
Q9Y2I2	NTNG1	NTNG1_HUMAN	Netrin-G1	Responder Baseline / Non-responder Baseline	0.50207	0.50207	41.6244	1.41624	0.156786	0.942073
Q9Y2T3	GDA	GUAD_HUMAN	Guanine deaminase	Responder Baseline / Non-responder Baseline	0.678666	0.678666	60.0658	1.60066	0.0879231	0.942073
Q9Y3B3	TMED7	TMED7_HUMAN	Transmembrane emp24 domain-containing protein 7	Responder Baseline / Non-responder Baseline	0.292614	0.292614	22.4858	1.22486	0.374161	0.942073
Q9Y490	TLN1	TLN1_HUMAN	Talin-1	Responder Baseline / Non-responder Baseline	0.69224	0.69224	61.5791	1.61579	0.43774	0.942073
Q9Y4C0	NRXN3	NRX3A_HUMAN	Neurexin-3	Responder Baseline / Non-responder Baseline	0.208124	0.208124	15.5185	1.15519	0.277482	0.942073
Q9Y4L1	HYOU1	HYOU1_HUMAN	Hypoxia up-regulated protein 1	Responder Baseline / Non-responder Baseline	0.163449	0.163449	11.9961	1.11996	0.482875	0.942073
Q9Y5F6	PCDHGC5	PCDGM_HUMAN	Protocadherin gamma-C5	Responder Baseline / Non-responder Baseline	0.116738	0.116738	8.42807	1.08428	0.680382	0.942073
Q9Y5I4	PCDHAC2	PCDC2_HUMAN	Protocadherin alpha-C2	Responder Baseline / Non-responder Baseline	0.343821	0.343821	26.9113	1.26911	0.183426	0.942073
Q9Y5W5	WIF1	WIF1_HUMAN	Wnt inhibitory factor 1	Responder Baseline / Non-responder Baseline	-0.209726	0.209726	-13.5299	0.864701	0.567264	0.942073
Q9Y5Y7	LYVE1	LYVE1_HUMAN	Lymphatic vessel endothelial hyaluronic acid receptor 1	Responder Baseline / Non-responder Baseline	0.311106	0.311106	24.0659	1.24066	0.671245	0.942073
Q9Y6X5	ENPP4	ENPP4_HUMAN	Bis(5'-adenosyl)-triphosphatase ENPP4	Responder Baseline / Non-responder Baseline	1.68297	1.68297	221.087	3.21087	0.30295	0.942073
O00468	AGRN	AGRIN_HUMAN	Agrin	Responder Baseline / Non-responder Baseline	0.0820215	0.0820215	5.85002	1.0585	0.705944	0.942849
O14498	ISLR	ISLR_HUMAN	Immunoglobulin superfamily containing leucine-rich repeat protein	Responder Baseline / Non-responder Baseline	-0.100704	0.100704	-6.74225	0.932578	0.699836	0.942849
P02452	COL1A1	CO1A1_HUMAN	Collagen alpha-1(I) chain	Responder Baseline / Non-responder Baseline	-0.182679	0.182679	-11.8934	0.881066	0.701375	0.942849
P05090	APOD	APOD_HUMAN	Apolipoprotein D	Responder Baseline / Non-responder Baseline	-0.198969	0.198969	-12.8827	0.871173	0.701392	0.942849
P07998	RNASE1	RNAS1_HUMAN	Ribonuclease pancreatic	Responder Baseline / Non-responder Baseline	-0.0208383	0.0208383	-1.43402	0.98566	0.698123	0.942849
Q86SR1	GALNT10	GLT10_HUMAN	Polypeptide N-acetylgalactosaminyltransferase 10	Responder Baseline / Non-responder Baseline	-0.107467	0.107467	-7.17839	0.928216	0.702436	0.942849
Q9H299	SH3BGRL3	SH3L3_HUMAN	SH3 domain-binding glutamic acid-rich-like protein 3	Responder Baseline / Non-responder Baseline	0.217249	0.217249	16.2515	1.16252	0.700229	0.942849
Q9Y6R7	FCGBP	FCGBP_HUMAN	IgGFc-binding protein	Responder Baseline / Non-responder Baseline	0.247901	0.247901	18.7478	1.18748	0.70623	0.942849
Q6ZMI3	GLDN	GLDN_HUMAN	Gliomedin	Responder Baseline / Non-responder Baseline	-0.163006	0.163006	-10.6838	0.893162	0.706468	0.942857
Q01995	TAGLN	TAGL_HUMAN	Transgelin	Responder Baseline / Non-responder Baseline	0.158116	0.158116	11.5829	1.11583	0.708833	0.943011
O75368	SH3BGRL	SH3L1_HUMAN	SH3 domain-binding glutamic acid-rich-like protein	Responder Baseline / Non-responder Baseline	0.237883	0.237883	17.9261	1.17926	0.710208	0.943019
Q86Y38	XYLT1	XYLT1_HUMAN	Xylosyltransferase 1	Responder Baseline / Non-responder Baseline	0.156152	0.156152	11.4311	1.11431	0.709294	0.943019
[truncated: 3,722 more rows]
